# Supplementary material for: Characterization of controlling factors for soil organic carbon stocks in one Karst region of Southwest China
Source: PLoS One. 2024 Jan 26;19(1):e0296711. doi: 10.1371/journal.pone.0296711 (PMC10817152; doi:10.1371/journal.pone.0296711)
Supplement: S1 Data — (XLSX) [file pone.0296711.s001.xlsx]

## Sheet: Sheet6
Latitude	Longitude	Land_cover_MODIS_2016	elevation	Altitude_m	Bioavail_1	Bioavail_2	Bioavail_3	Bioavail_4	Bioavail_5	Bioavail_6	Bioavailab	Bulk_densi	Chloride_m	Clay_fract	Hydrolyzab	Organic_ma	PH	SOC_g_kg_	Sampling_i	Sandy_frac	Silty_frac	Total_N_g_	Total_poro	MeanT	SOC/Clay	Clay/SOC
27.6183	106.078	Woody Savannas	1266	1195	262.5	1.76	0.11	0.31	1.77	5.32	28.36	1.2	26.63	21.6	117.6	27.34	6.49	15.86	JS32	26.2	52.1	1.77	54.6	14.6465	0.0734259	13.6192
27.6183	106.081	Woody Savannas	1277	1255	210	2.33	0.13	0.49	2.34	8.54	18.04	1.14	26.63	31.5	117.6	37.57	6.63	21.79	JS31	27.1	41.4	2.15	56.9	14.6465	0.0691746	14.4562
27.204	104.285	Woody Savannas	2007	2010	350	2.9	2.9	0.45	3.79	12.29	68.15	1.08	26.63	23.9	132.3	37.2	6.34	21.58	4WN60	41.4	34.7	1.88	59.4	12.4771	0.0902929	11.0751
27.5664	105.893	Woody Savannas	1431	1005	230	2.98	0.16	0.39	1.51	6.89	42.75	1.26	79.88	17.6	132.3	42.79	7.16	24.82	JS31	16.4	66	2.04	52.5	13.4471	0.141023	7.09106
27.3214	106.053	Woody Savannas	1413	1301	335	0.85	0.12	0.25	2.31	11.32	15.97	1.14	17.75	0	135.98	26.59	5.4	15.42	DF100	0	0	1.73	57	13.6806	#DIV/0!	#DIV/0!
27.2813	105.918	Woody Savannas	1724	1366	412.5	1.59	0.33	0.32	2.66	18.58	64.68	1.15	8.88	29.5	124.95	29.25	6.49	16.96	DF91	19.2	51.3	1.72	56.6	11.5412	0.0574915	17.3939
27.4728	106.068	Woody Savannas	1260	1260	125	1.49	0.12	0.22	2.09	4.1	8.6	1.24	17.75	30.6	135.98	34.69	6.25	20.12	JS34	21.4	48	2.14	53.3	13.8165	0.0657516	15.2087
27.0058	103.832	Savannas	2186	2184	245	0.64	0.05	0.12	1.72	4.99	42.88	1.5	8.88	17.8	128.63	15.07	4.63	8.74	2WN107	40.7	41.5	0.82	43.4	12.5592	0.0491011	20.3661
27.6207	106.085	Savannas	1285	1262	125	1.22	0.08	0.26	1.64	3.13	11.66	1.19	35.5	22.4	110.25	25.24	6.25	14.64	JS29	29.2	48.4	1.71	55.1	14.6465	0.0653571	15.3005
27.2166	104.281	Savannas	1978	1986	357.5	3.34	3.34	0.2	2.11	11.96	33.31	0.94	115.38	27.2	139.65	35.17	7.26	20.4	4WN53	35.6	37.2	2.26	64.4	12.4771	0.075	13.3333
26.8391	103.991	Savannas	2010	2023	45	0.8	0.1	0.06	1.67	4.33	27.26	1.13	8.88	15.7	62.48	11.47	4.78	6.65	3WN135	43.8	40.4	0.61	57.2	11.0606	0.0423567	23.609
27.2008	104.297	Savannas	1908	1904	110	2.7	2.7	0.04	1.94	6.47	15.22	1.07	17.75	31.5	62.48	19.7	7.24	11.42	4WN57	34.8	33.7	1.18	59.6	12.9493	0.036254	27.5832
27.1966	104.241	Savannas	1836	1832	180	2.94	2.94	0.15	1.6	2.58	8	1.32	17.75	27	62.48	16.58	7.31	9.62	4WN65	31.1	41.9	0.98	50.2	12.2943	0.0356296	28.0665
26.7589	103.993	Savannas	2119	2120	250	1.16	0.08	0.28	3.49	7.9	64.43	1.26	26.63	28.5	80.85	23.29	5.05	13.51	3WN12	38	33.6	0.92	52.4	11.2817	0.0474035	21.0955
27.5711	106.065	Savannas	1184	1125	370	1.89	0.4	1.41	0.84	4.09	24.23	1.26	44.38	33	80.85	15.83	7.33	9.18	JS14	11.4	55.6	1.16	52.3	14.4326	0.0278182	35.9477
27.5707	106.068	Savannas	1187	1100	165	1.02	0.22	0.5	1.91	3.2	14.18	1.21	26.63	26.1	51.45	9.39	7.4	5.45	JS17	24	50	0.63	54.3	14.4326	0.0208812	47.8899
27.0594	104.062	Savannas	2119	2119	180	4.9	0.22	0.63	1.04	5.06	13.87	1.15	8.88	34.5	69.83	21.3	7.28	12.36	4WN14	14	51.5	1.75	56.6	11.336	0.0358261	27.9126
27.2587	104.209	Savannas	1788	1791	185	1.81	0.15	0.4	3.96	27.3	5.57	1.09	26.63	31.7	139.65	33.2	6.52	19.25	HZ20	24.7	43.6	1.68	58.7	12.7219	0.0607256	16.4675
27.1667	104.515	Savannas	2071	2067	227.5	3.2	0.19	0.28	2.09	15.48	15.01	1.09	8.88	33.8	88.2	22.11	8.33	12.82	HZ67	17.2	49	1.5	58.7	11.9072	0.037929	26.3651
27.1671	104.32	Savannas	1741	1744	320	4.9	0.21	0.53	2.6	5.37	14.95	1.34	106.5	12.3	80.85	15.13	7.48	8.77	4WN83	53.1	34.6	1.1	49.3	12.9493	0.0713008	14.0251
27.2427	104.193	Savannas	1851	1848	182.5	2.76	0.55	0.56	0.1	5.37	23.88	1.28	17.75	31.7	135.98	37.76	7.6	21.9	1WN98	22.3	46	1.98	51.6	12.5172	0.0690852	14.4749
27.5738	106.069	Savannas	1185	1158	272.5	3.66	1.08	1.3	0.32	0.2	35.24	1.16	8.88	32	66.15	21.31	8.88	12.36	JS16	21.7	46.4	1.21	56.3	14.4326	0.038625	25.89
27.6195	106.083	Savannas	1277	1250	285	1.13	0.09	0.33	1.9	5.17	51.6	1.16	35.5	23.5	183.75	31.31	5.14	18.16	JS30	26	50.5	2.07	56.3	14.6465	0.0772766	12.9405
27.1741	104.502	Savannas	2032	2031	725	3.65	0.26	0.53	4.93	21.5	26.19	1.16	35.5	29.3	139.65	26.52	6.72	15.38	HZ57	23.1	47.6	1.67	56.1	11.9072	0.0524915	19.0507
27.2146	104.196	Savannas	2034	2042	275	4.12	0.11	0.37	0.49	25.47	20.2	1.1	195.25	24.9	143.33	60.9	8.08	35.32	1WN02	33.7	41.4	2.75	58.5	12.0246	0.141847	7.04983
27.2136	104.251	Savannas	1893	1899	287.5	1.94	0.22	0.64	3.22	14.41	64.18	1.04	284	0	514.5	34.46	4.81	19.99	4WN72	0	0	2.76	60.6	12.6921	#DIV/0!	#DIV/0!
27.2516	104.17	Savannas	1881	1890	80	0.48	0.06	0.18	1.24	5.22	2.94	1.23	17.75	38.8	117.6	20.16	4.75	11.69	1WN89	11.9	49.2	1.04	53.8	12.5172	0.0301289	33.1908
27.0575	104.057	Savannas	2089	2089	135	8.51	0.17	0.5	0.94	14.11	44.98	1.48	8.88	23.5	158.03	42.06	6.5	24.4	4WN11	22.1	54.4	2.31	44.1	11.336	0.10383	9.63115
27.2117	104.202	Savannas	1986	1986	250	2.01	0.15	0.44	4.68	28.19	24.16	1.18	17.75	29	128.63	42.59	6.02	24.7	1WN05	25.7	45.3	2.29	55.5	12.0246	0.0851724	11.7409
27.1919	104.478	Savannas	1899	1895	220	2.53	0.15	0.3	5.06	20.45	14.28	1.18	17.75	32	128.63	24.35	7.54	14.12	HZ51	17.6	50.4	1.57	55.3	12.4799	0.044125	22.6629
27.2001	104.239	Savannas	1913	1911	262.5	2.08	0.2	0.26	3.48	10.37	38.28	1.06	8.88	32.6	113.93	22.91	5.2	13.29	4WN68	36	31.3	1.39	60	11.92	0.0407669	24.5297
27.1977	104.273	Savannas	1945	1948	270	3.05	3.05	0.37	2.97	12.83	31.57	1.06	8.88	34.5	106.58	35.35	7.15	20.5	4WN62	27.6	37.9	1.53	59.8	12.2943	0.0594203	16.8293
27.1767	104.522	Savannas	2074	2083	120	1.22	0.14	0.45	3.54	27.15	23.46	1.06	8.88	37.6	202.13	39.75	5.13	23.06	HZ64	15.4	47.1	2.34	59.8	11.9072	0.0613298	16.3053
26.7564	103.995	Savannas	2119	2120	165	6.06	0.34	0.39	2.5	23.92	46.94	1.06	35.5	20.8	128.63	35.97	7.69	20.86	3WN11	48.2	31	1.67	60.1	11.2817	0.100288	9.97124
27.112	103.859	Savannas	2215	2182	215	0.95	0.08	0.16	1.53	7.78	41.39	1.63	17.75	20.6	135.98	23.37	4.8	13.56	2WN111	25.5	53.9	1.22	38.4	12.0724	0.0658252	15.1917
27.135	103.752	Savannas	1746	1715	72.5	0.77	0.06	0.18	1.42	3.93	30.7	1.54	8.88	34.6	62.48	11.81	4.51	6.85	2WN33	37.7	27.7	0.56	41.9	13.994	0.0197977	50.5109
27.0926	103.694	Savannas	1757	1755	192.5	4.78	0.23	1.07	0.52	1.14	83.02	1.69	8.88	19.3	165.38	123.02	7.66	71.35	2WN9	55.3	25.4	3.77	36.4	15.9329	0.369689	2.70498
26.7419	104.397	Savannas	1801	2153	207.5	2.43	0.16	0.28	9.82	31.25	21.21	1.25	8.88	18.5	132.3	39.73	6.62	23.04	1WN31	38.6	43	1.76	53	12.2806	0.124541	8.02951
27.1992	105.691	Savannas	1546	1525	257.5	1.19	0.15	0.37	1.36	6.16	43.65	1.25	8.88	25.6	169.05	24.37	4.56	14.13	DF16	25.8	48.6	1.84	52.8	13.0368	0.0551953	18.1175
27.3032	105.03	Savannas	1860	1869	445	1.53	0.3	0.26	6.25	6.88	21.53	1.25	17.75	30.2	73.5	14.45	7.4	8.38	QXG53	21	48.8	1.06	52.7	12.1819	0.0277483	36.0382
26.5489	104.028	Savannas	2128	2348	195	1.89	0.33	0.35	3.1	28.3	6.68	0.94	17.75	28.3	139.65	31.73	6.32	18.41	1WN88	35.6	36.1	2.01	64.4	14.0883	0.065053	15.3721
26.5991	103.796	Savannas	2255	2474	247.5	3.75	0.06	0.24	1.46	20.82	28.28	1.13	8.88	31.5	110.25	29.34	8.29	17.02	1WN82	25.9	42.6	1.55	57.4	14.5582	0.0540317	18.5076
27.3906	103.993	Savannas	2001	1900	75	2.07	0.37	0.22	9.22	14.08	45.81	1.13	17.75	38.1	102.9	19.48	5.25	11.3	3WN112	16.4	45.5	0.97	57.4	13.5379	0.0296588	33.7168
27.4431	106.073	Savannas	1500	1286	270	1.88	0.15	0.71	2.27	5.52	18.57	1.07	8.88	23.3	124.95	40.94	6.63	23.74	JS37	29.6	47.2	2.09	59.5	12.8381	0.101888	9.81466
26.9336	106.073	Savannas	1252	1267	420	2.42	0.36	0.66	1.41	11.29	94.96	1.2	35.5	30.3	113.93	27.15	7.05	15.75	QX19	12.3	57.4	1.8	54.8	14.9029	0.0519802	19.2381
27.2641	104.091	Savannas	2021	2092	410	1.91	0.24	0.25	13.4	17.17	43.26	1.2	133.13	21	198.45	51.17	5.04	29.68	3WN20	33.4	45.6	2.71	54.7	11.6164	0.141333	7.07547
27.2809	104.145	Savannas	1669	1708	327.5	0.75	0.12	0.15	1.27	5.46	69.9	1.14	35.5	31.3	102.9	20.17	4.38	11.7	3WN14	16.6	52.1	0.96	57	12.8772	0.0373802	26.7521
26.6522	103.878	Savannas	2269	2436	162.5	3.3	0.1	0.32	1.16	32.08	46.51	1.14	35.5	30.4	150.68	51.37	7.21	29.8	1WN72	33.8	35.8	2.13	57.1	12.3949	0.0980263	10.2013
26.6924	103.868	Savannas	2106	2431	117.5	1.64	0.06	0.13	0.98	17.61	19.22	1.33	17.75	17.2	172.73	53.11	6.27	30.81	1WN74	42.4	40.4	2.64	49.9	12.5989	0.179128	5.5826
27.361	103.995	Savannas	1602	1705	220	3.84	0.19	0.45	1.48	11.06	37.63	1.33	8.88	25.1	99.23	31.32	7.6	18.16	3WN121	31.4	43.5	1.54	49.8	13.2599	0.0723506	13.8216
26.6027	104.081	Savannas	1957	2320	207.5	3.87	0.18	0.59	0.12	11.53	33.69	1.02	53.25	36.8	139.65	66.33	8.11	38.47	1WN58	22	41.2	2.26	61.5	12.8996	0.104538	9.5659
27.2395	105.991	Savannas	1601	1572	250	1.26	0.09	0.48	1.56	11.28	35.95	1.52	17.75	21.4	154.35	31.92	5.19	18.52	DF28	23.5	55	2.04	42.8	12.6019	0.0865421	11.5551
27.3443	106.65	Savannas	1000	930	145	1.71	0.27	0.3	0.57	0.37	12.14	1.15	17.75	22.8	69.83	14.32	7.72	8.31	JS25	10.4	66.8	0.99	56.5	15.9876	0.0364474	27.4368
27.1526	104.352	Savannas	2021	2049	400	1.55	0.15	0.5	4.98	29.71	55.52	1.09	44.38	36.2	227.85	43.69	5.24	25.34	HZ62	16.6	47.2	2.25	58.7	12.1403	0.07	14.2857
27.4076	103.971	Savannas	1787	1844	132.5	2.13	0.31	0.66	3.85	17.4	8.34	1.16	8.88	19.8	121.28	23.31	6.72	13.52	3WN103	24.2	56	1.68	56.2	12.66	0.0682828	14.645
27.3905	103.975	Savannas	1868	1820	180	1.53	0.28	0.46	3.43	14.87	13.57	1.16	8.88	29.9	124.95	25.14	5.49	14.58	3WN106	16.9	53.2	1.54	56.1	12.66	0.0487625	20.5075
27.3187	104.029	Savannas	1666	1615	415	2.17	0.34	0.35	16.15	17.77	83.94	1.35	97.63	36	202.13	37.09	4.98	21.51	3WN43	18.8	45.2	2.12	49.2	12.1151	0.05975	16.7364
27.3931	103.981	Savannas	1924	1863	102.5	1.52	0.13	0.29	13.77	13.49	16.68	1.04	8.88	37.4	128.63	29.14	5.61	16.9	3WN107	12.3	50.4	1.55	60.8	12.66	0.0451872	22.1302
27.1294	104.43	Savannas	1910	1878	262.5	1.47	0.1	0.37	6.35	16.24	23.19	1.04	17.75	30.6	147	26.69	5.42	15.48	HZ68	24	45.4	1.68	60.6	12.2325	0.0505882	19.7674
27.1786	104.722	Savannas	1761	1761	117.5	3.19	0.47	0.21	32.3	27.4	12.28	1.29	17.75	22.8	99.23	19.43	6.92	11.27	HZ2	31.2	46	1.29	51.2	13.2265	0.0494298	20.2307
27.1983	104.888	Savannas	1660	1763	395	1.98	0.19	0.3	4.88	7.09	34.65	0.99	17.75	48	132.3	29.51	5.84	17.11	QXG56	15.1	36.9	1.95	62.6	13.556	0.0356458	28.0538
27.3468	104.047	Savannas	1884	1877	340	3.47	0.39	0.5	15.76	15.24	53.68	0.96	159.75	22	128.63	28.68	6.79	16.64	3WN49	20.1	58	1.56	63.6	12.9731	0.0756364	13.2212
27.0524	104.466	Savannas	1933	1950	150	0.88	0.16	0.42	3.47	9.99	10.5	0.96	17.75	24.2	110.25	16.55	5.08	9.6	HZ59	29.6	46.2	1.24	63.6	11.4133	0.0396694	25.2083
27.3125	104.109	Savannas	1794	1748	150	1.77	0.2	0.58	4.34	15.13	14.59	1.36	8.88	18.6	88.2	21.09	6.62	12.23	3WN1	41.8	39.6	1.2	48.6	12.7578	0.0657527	15.2085
26.585	104.063	Savannas	1953	2326	340	2.03	0.22	0.35	3.5	29.06	41.88	1.05	53.25	39.9	154.35	36.84	5.44	21.37	1WN61	25.2	34.9	1.9	60.5	13.4243	0.0535589	18.671
26.5503	103.829	Savannas	2118	2471	90	1.48	0.1	0.35	2.12	30.65	41.03	1.05	26.63	13.8	209.48	60.35	5.49	35	1WN85	60.7	25.5	2.97	60.3	14.3961	0.253623	3.94286
27.3317	104.002	Savannas	1818	1830	322.5	2.18	0.35	0.26	17.74	12.66	31.57	1.3	17.75	25.2	113.93	26.01	5.79	15.08	3WN79	18.6	56.2	1.44	50.8	12.7131	0.0598413	16.7109
27.0896	103.754	Savannas	2120	2097	250	1.68	0.24	0.19	5.8	6.07	83.48	1.18	35.5	30	69.83	13.2	5.96	7.65	2WN39	26.2	43.8	0.83	55.3	12.749	0.0255	39.2157
26.7688	106.075	Savannas	1394	1365	700	5.48	0.19	0.22	1.86	0.78	28.04	1.06	150.88	30.5	169.05	28.6	7.53	16.59	ZJ19	12.2	57.3	2.14	60	14.4572	0.0543934	18.3846
26.6393	104.088	Savannas	1931	2326	235	3.17	0.19	0.29	0.41	25.02	25.31	1.06	8.88	28.6	124.95	41.12	8.23	23.85	1WN56	29.4	42	1.89	59.9	12.4325	0.0833916	11.9916
27.1031	103.879	Grasslands	2244	2248	232.5	3.31	0.43	0.34	0.77	14.27	18.22	1.14	8.88	18.8	135.98	22.86	7.87	13.26	2WN159	33.4	47.8	1.27	56.9	12.0724	0.0705319	14.178
27.0498	103.751	Grasslands	2184	2158	87.5	2.35	0.2	0.29	2.5	7.26	14.9	1.56	8.88	10.3	69.83	19.06	6.59	11.06	2WN45	63.7	26	1.01	41	13.2258	0.107379	9.31284
26.905	103.934	Croplands	2225	2230	260	1.84	0.19	0.29	12.63	14.79	54.22	0	17.75	18.9	139.65	32.69	5.47	18.96	3WN76	37.4	43.7	1.9	0	11.8681	0.100317	9.96835
26.9163	103.965	Croplands	2174	2179	195	1.41	0.13	0.21	3.53	7.1	80.01	1	8.88	46.6	95.55	34.98	5.19	20.29	3WN118	6.5	46.9	1.04	62.5	11.4226	0.0435408	22.967
26.8992	103.941	Croplands	2222	2224	245	1.61	0.28	0.36	10.42	13.37	38.17	1	53.25	30.3	161.7	32.47	4.72	18.83	3WN67	32.5	37.2	1.91	62.2	11.8681	0.0621452	16.0913
26.9422	103.943	Croplands	2240	2244	417.5	1.8	0.21	0.51	14.68	17.01	59.55	1	44.38	27.2	180.08	40.63	5.12	23.56	3WN55	37.8	35	2.32	62.3	11.5719	0.0866176	11.545
26.8394	104.155	Croplands	2204	2201	150	1.95	0.1	0.25	2.23	7.09	24.87	1.25	8.88	30.7	128.63	32.84	5.03	19.05	4WN132	27.5	41.8	1.64	53	10.9676	0.0620521	16.1155
27.0534	105.786	Croplands	1354	1346	337.5	1.83	0.13	0.42	5.53	8.22	23.81	1.25	17.75	42.2	150.68	28.53	5.55	16.55	DF133	10.2	47.6	1.96	53	14.9407	0.039218	25.4985
27.054	103.86	Croplands	2128	2117	227.5	0.78	0.11	0.09	2.26	7.11	66.77	1.25	8.88	19.5	99.23	18.82	4.86	10.91	2WN121	39.2	41.3	1.05	52.9	12.2564	0.0559487	17.8735
27.2908	106.207	Croplands	1203	1172	385	0.88	0.16	0.44	4.11	8.72	73.36	1.25	17.75	25.6	117.6	19.76	6.47	11.46	QX26	17.4	57	1.4	52.9	14.6629	0.0447656	22.3386
27.0498	104.012	Croplands	1912	1907	225	2.83	2.83	0.13	4.79	5.35	13.62	1.25	35.5	22.2	66.15	20.37	7.08	11.82	4WN50	20.4	57.4	1.01	52.8	12.3532	0.0532432	18.7817
27.1803	105.419	Croplands	1501	1475	762.5	3.39	0.38	0.44	4.29	7.73	37.09	0.97	28.03	39	102.9	15.8	7.28	9.16	QXG47	13.2	47.8	1.16	63.4	14.1786	0.0234872	42.5764
27.1782	105.413	Croplands	1533	1500	390	2.49	0.19	0.32	5.85	9.87	17.58	0.97	53.25	34.6	124.95	28.64	6.77	16.61	QXG49	14.2	51.3	1.85	63.3	14.1786	0.0480058	20.8308
26.9146	103.955	Croplands	2176	2179	155	2.54	0.35	0.42	12.95	18.59	38.28	0.97	26.63	36.3	121.28	29.62	5.9	17.18	3WN110	11.1	52.6	1.41	63.6	11.4226	0.0473278	21.1292
26.8189	103.989	Croplands	2220	2220	112.5	1.59	0.17	0.16	1.37	4.62	21.27	1.19	17.75	14.3	73.5	14.74	6.72	8.55	3WN128	42	43.7	0.8	55.2	11.0606	0.0597902	16.7251
26.5564	105.228	Croplands	1547	1548	322.5	2.2	2.2	0.44	1.8	18.29	22.65	1.19	35.5	0	154.35	39.46	6.53	22.89	NY59	0	0	2.26	55.2	14.4218	#DIV/0!	#DIV/0!
27.2358	104.193	Croplands	1972	1965	370	3.39	0.14	0.49	0.6	28.28	29.93	1.19	53.25	25.4	132.3	44.77	8.1	25.97	1WN57	31	43.6	2.1	55.1	12.0246	0.102244	9.78052
26.7653	103.979	Croplands	2108	2108	217.5	1.85	0.54	0.24	24.31	12.97	34.94	1.19	35.5	12.1	147	25.28	4.79	14.66	3WN16	63.8	24.1	1.58	55.1	12.0574	0.121157	8.25375
26.9067	105.52	Croplands	1625	1636	185	1.09	0.13	0.32	1.63	5.62	33.97	1.19	8.88	45.4	135.98	25.05	4.55	14.53	DF18	14.5	40	1.65	55.1	14.456	0.0320044	31.2457
27.0616	103.885	Croplands	2197	2213	190	1.28	0.19	0.1	1.46	4.96	39.74	1.44	17.75	12.7	84.53	13.5	5.61	7.83	2WN32	40.2	47.1	0.72	45.8	11.9012	0.0616535	16.2197
26.9182	103.953	Croplands	2181	2184	170	0.82	0.05	0.18	3.88	7.08	53.68	0.94	8.88	22.4	95.55	16.31	5.29	9.46	3WN122	33	44.6	0.9	64.6	11.5719	0.0422321	23.6786
27.0439	103.815	Croplands	2174	2174	110	1.09	0.12	0.18	3.25	11.09	50.45	1.13	17.75	22.2	132.3	30.92	5.15	17.94	2WN91	22.8	55	1.42	57.5	12.5592	0.0808108	12.3746
26.5495	105.228	Croplands	1540	1535	445	2.58	0.15	0.3	1.73	16.16	18.57	1.13	8.88	30.5	121.28	30.16	7.64	17.49	NY3	21.2	48.4	1.92	57.4	14.2506	0.0573443	17.4385
26.9433	104.133	Croplands	2181	2185	230	3.69	0.4	0.64	1	5.87	23.6	1.13	17.75	32.7	180.08	56.42	5.07	32.72	4WN112	26.7	40.6	2.6	57.2	11.6017	0.100061	9.99389
27.0786	103.859	Croplands	2169	2136	145	0.93	0.14	0.13	2.82	6.72	63.44	1.38	8.88	11.1	113.93	9.34	6.84	5.42	2WN16	51.2	37.7	0.61	48	12.4353	0.0488288	20.4797
27.0527	103.88	Croplands	2189	2159	122.5	0.85	0.09	0.21	1.41	3.62	23.19	1.38	8.88	18.4	84.53	11.98	4.91	6.95	2WN29	40.1	41.5	0.69	47.9	12.2564	0.0377717	26.4748
27.3189	104.922	Croplands	1660	1626	380	1.73	0.15	0.47	5.19	18.9	21.27	1.07	26.63	15.3	139.65	29.55	6.43	17.14	QXG23	36.5	48.2	1.55	59.8	13.5354	0.112026	8.92649
26.9555	103.941	Croplands	2298	2309	322.5	4.59	0.27	0.53	16.16	17.57	59.13	1.07	239.63	23.4	165.38	34.43	5.76	19.97	3WN51	21.2	55.4	1.99	59.7	10.5506	0.0853419	11.7176
26.8982	103.947	Croplands	2186	2191	145	1.8	0.25	0.21	16.46	12.82	57.88	1.07	35.5	31.4	176.4	32.13	4.79	18.63	3WN64	26.6	42	1.81	59.7	11.8681	0.0593312	16.8545
26.9083	103.94	Croplands	2201	2207	152.5	2.56	0.86	0.16	2.51	6.79	21.53	1.07	8.88	24.9	77.18	17.14	5.76	9.94	3WN83	27.1	48	0.89	59.7	11.8681	0.0399197	25.0503
27.0509	105.785	Croplands	1362	1363	210	2.09	0.2	0.45	2.3	7.7	7.17	1.07	8.88	36	113.93	26.45	6.86	15.34	DF130	16.4	47.6	1.63	59.7	14.9951	0.0426111	23.4681
27.0391	104.141	Croplands	2176	2135	220	1.6	0.13	0.12	3.55	6.95	21.08	1.32	17.75	30.1	150.68	31.45	4.55	18.24	4WN77	31.9	38	1.85	50.3	11.1568	0.060598	16.5022
26.8772	104.024	Croplands	2099	2096	260	2.02	0.14	0.39	3.59	13.98	26.42	1.32	8.88	20	139.65	32.34	5.14	18.76	4WN147	25.4	54.6	1.74	50.2	11.8618	0.0938	10.661
26.9409	103.935	Croplands	2255	2257	167.5	2.98	0.24	0.7	5.13	18.85	16.85	1.01	8.88	37.6	121.28	26.37	6.07	15.29	3WN104	20.2	42.2	1.6	62	11.5719	0.0406649	24.5912
26.5484	105.227	Croplands	1532	1527	330	1.89	0.15	0.33	1.89	11.45	30.61	1.01	35.5	37.1	132.3	32.5	6.39	18.85	NY6	13.8	49.1	2.03	61.9	14.2506	0.0508086	19.6817
27.0522	103.943	Croplands	2160	2166	215	3.52	0.3	0.37	1.97	12.3	4.79	1.26	17.75	34.9	77.18	35.97	7.18	20.86	2WN146	18.5	46.6	1.54	52.5	10.7697	0.0597708	16.7306
27.0118	103.898	Croplands	2173	2174	485	1.78	0.24	0.54	14.11	17.53	43.65	1.26	71	26	169.05	43.57	5.53	25.27	3WN19	27.6	46.4	1.96	52.5	11.6589	0.0971923	10.2889
27.0515	105.776	Croplands	1340	1348	275	3.88	0.2	0.34	2.5	10.79	28.44	1.26	8.88	40.4	95.55	21.11	5.51	12.24	DF80	15.6	44	1.41	52.5	14.9951	0.030297	33.0065
26.841	104.125	Croplands	2285	2187	267.5	2.21	0.16	0.26	3.16	7.91	51.27	1.26	35.5	31.6	158.03	46.42	5.6	26.92	4WN115	23	45.4	2.08	52.6	10.0415	0.0851899	11.7385
27.0594	103.85	Croplands	2110	2104	220	0.91	0.11	0.16	2.75	6.45	54.77	1.51	17.75	17.7	84.53	13.56	4.8	7.86	2WN118	45.5	36.8	0.81	42.9	12.4353	0.0444068	22.5191
27.0742	103.869	Croplands	2134	2104	212.5	1.31	0.28	0.19	4.1	5.54	24.16	1.51	35.5	17.7	77.18	13.81	6.36	8.01	2WN19	32.9	49.4	0.92	43.1	12.4353	0.0452542	22.0974
26.8611	104.002	Croplands	2049	2061	280	0.39	0.02	0.14	1.45	3.33	80.01	1.51	26.63	13.8	106.58	19.21	3.84	11.14	3WN141	53.7	32.4	0.82	43	11.8618	0.0807246	12.3878
26.986	105.714	Croplands	1386	1385	650	0.68	0.07	0.58	0.86	12.31	30.35	1.2	8.88	33.3	106.58	24.71	7.69	14.33	DF68	17	49.8	1.75	54.9	14.7393	0.043033	23.238
27.3213	104.928	Croplands	1609	1572	247.5	2.66	0.66	0.67	2.65	14.46	15.06	1.2	62.13	33.7	158.03	37.27	7.3	21.62	QXG22	22.3	44	2.25	54.5	13.5006	0.0641543	15.5874
27.0565	105.778	Croplands	1393	1393	295	0.76	0.1	0.34	3.02	9.54	17.47	1.2	35.5	28.6	110.25	21.48	5.87	12.46	DF83	20.7	50.7	1.32	54.8	14.9951	0.0435664	22.9535
27.2361	104.244	Croplands	1867	1868	217.5	1.89	0.1	0.25	8.33	22.86	24.02	1.2	8.88	29.8	99.23	31.49	6.45	18.27	1WN29	36.6	33.6	1.56	54.7	12.6921	0.0613087	16.3109
27.0413	104.013	Croplands	1934	1983	197.5	3.48	0.34	0.39	4.23	14.03	18.28	1.2	17.75	48	110.25	23.26	6.32	13.49	4WN36	14.9	37.2	1.42	54.7	12.3532	0.0281042	35.5819
26.8961	105.36	Croplands	1540	1538	175	1.47	0.14	0.32	3.88	11.41	20.83	1.2	17.75	0	132.3	27.77	5.65	16.11	NY44	0	0	1.67	54.7	14.2939	#DIV/0!	#DIV/0!
27.2254	104.184	Croplands	2026	2028	220	2.91	0.16	0.52	1.78	35.16	24.44	1.2	177.5	29.6	158.03	46.05	7.33	26.71	1WN86	22.5	47.9	2.22	54.6	12.0246	0.0902365	11.082
27.0129	103.823	Croplands	2128	2129	62.5	0.71	0.07	0.23	3.03	5.93	30.1	1.2	26.63	27.5	95.55	18.12	4.87	10.51	2WN104	36.4	36.1	1.04	54.6	12.5592	0.0382182	26.1656
27.091	103.863	Croplands	2145	2096	232.5	3.72	0.31	0.37	1.42	5.77	13.22	1.2	53.25	23	84.53	19.01	7.43	11.02	2WN13	26.9	50.1	1.07	54.6	12.4353	0.047913	20.8711
26.9868	105.713	Croplands	1387	1383	155	1.52	0.17	0.57	0.55	8.2	6.76	1.2	8.88	30.2	165.38	40.91	7.09	23.73	DF69	15	54.7	2.41	54.6	14.606	0.0785762	12.7265
26.6436	104.291	Croplands	1989	1991	247.5	1.64	0.14	0.29	4.43	8.18	67.04	1.14	44.38	25	91.88	24.2	5.74	14.04	3WN3	21.4	53.6	1.27	56.8	14.0979	0.05616	17.8063
26.8149	103.992	Croplands	2282	2284	242.5	0.72	0.06	0.12	1.79	7.68	58.08	1.14	26.63	23.2	99.23	16.83	4.46	9.76	3WN124	40.5	36.2	0.93	57	11.0606	0.042069	23.7705
26.6425	104.287	Croplands	1948	1951	255	2.15	0.37	0.29	17.34	10.75	24.66	1.14	8.88	21.9	117.6	26.71	5.84	15.49	3WN7	22.6	55.5	1.46	57	14.0979	0.0707306	14.1382
27.0709	103.875	Croplands	2145	2144	365	2.67	0.51	0.29	2.28	6.7	29.59	1.14	62.13	43.1	88.2	14.17	5.35	8.22	2WN38	22.4	34.5	0.95	56.9	12.4353	0.0190719	52.4331
27.3039	106.23	Croplands	1221	1195	262.5	1.83	0.19	0.46	4.07	11.23	8.77	1.14	97.63	31.4	110.25	21.22	6.81	12.31	QX06	17.7	50.9	1.55	56.9	14.3236	0.0392038	25.5077
27.2324	104.238	Croplands	1892	1890	215	2	0.13	0.21	5.86	24.03	54.58	1.14	26.63	34.5	117.6	30.52	6.44	17.7	1WN25	26.9	38.6	1.75	57.2	12.4483	0.0513043	19.4915
27.0724	104.034	Croplands	1869	1873	202.5	2.73	0.17	0.08	4.53	6.47	16.41	1.14	35.5	22.5	73.5	19.81	6.9	11.49	4WN5	17.5	60	1.19	57.1	11.336	0.0510667	19.5822
26.9239	105.516	Croplands	1520	1514	315	1.73	0.13	0.41	1.39	8.88	76.51	1.14	17.75	40.4	213.15	28.4	4.67	16.47	DF12	18.1	41.5	2.09	57.1	14.3017	0.0407673	24.5294
27.0911	103.881	Croplands	2174	2181	297.5	1.33	0.16	0.24	1.62	6.19	42.13	1.39	35.5	13.8	77.18	15.55	5.59	9.02	2WN80	29.1	57	0.63	47.6	12.4353	0.0653623	15.2993
26.8708	104.022	Croplands	2086	2094	250	1.83	0.57	0.16	2.62	3.33	28.12	1.39	17.75	14.3	77.18	21.61	4.03	12.53	4WN145	53.8	31.9	1.28	47.7	11.8618	0.0876224	11.4126
27.0767	103.877	Croplands	2153	2153	250	3.47	0.9	0.29	0.26	4.8	23.81	1.08	44.38	47.1	69.83	12.72	7.31	7.38	2WN77	19.7	33.2	0.95	59.3	12.4353	0.0156688	63.8211
26.9487	104.151	Croplands	2178	2177	150	2.93	0.17	0.32	1.28	5.3	16.46	1.08	8.88	43.6	147	36.83	5.03	21.36	4WN109	12.3	44	1.98	59.3	11.6017	0.0489908	20.412
27.0205	105.722	Croplands	1393	1390	350	2.15	0.23	0.45	1.42	9.93	71.74	1.08	8.88	17.2	124.95	24.13	5.07	14	DF51	24.5	58.3	1.64	59.2	14.7393	0.0813953	12.2857
27.0277	105.775	Croplands	1284	1278	197.5	2.13	0.12	0.41	2.51	6.03	45.39	1.08	8.88	29.4	99.23	20.93	6.2	12.14	DF117	19.2	51.4	1.39	59.1	14.9951	0.0412925	24.2175
26.9076	105.52	Croplands	1641	1640	172.5	0.64	0.08	0.37	1.08	6.24	22.65	1.08	17.75	49.6	143.33	27.45	4.45	15.92	DF19	13.7	36.7	2	59.1	14.456	0.0320968	31.1558
27.0498	103.885	Croplands	2192	2190	345	1.43	0.23	0.37	12.73	10.78	76.88	1.33	53.25	8	150.68	30.64	4.76	17.77	3WN40	50.7	41.3	1.64	50	11.6589	0.222125	4.50197
27.0388	104.022	Croplands	1870	1863	217.5	1.9	0.3	0.16	5.96	9.88	23.67	1.33	35.5	19.2	80.85	18.14	5.81	10.52	4WN32	46.6	34.2	0.92	49.9	12.3532	0.0547917	18.251
26.5556	105.231	Croplands	1532	1531	320	2.09	2.09	0.56	1.9	13.82	26.72	1.33	26.63	0	139.65	33.29	7.08	19.31	NY63	0	0	2.07	49.9	14.4218	#DIV/0!	#DIV/0!
27.0419	104.001	Croplands	1935	1935	120	1.74	0.17	0.23	1.13	7.97	36.36	1.33	8.88	28	88.2	20.69	5.24	12	2WN140	24.6	47.4	1.2	49.8	12.3532	0.0428571	23.3333
26.9805	105.703	Croplands	1356	1352	337.5	2.65	0.22	0.35	1.56	6.79	25.52	1.33	8.88	26	121.28	26.63	6.55	15.44	DF72	15.7	58.3	1.61	49.8	15.1146	0.0593846	16.8394
26.9123	105.367	Croplands	1523	1527	335	1.91	0.36	0.42	3.48	10.46	17.24	1.33	26.63	0	110.25	22.83	6.56	13.24	NY38	0	0	1.6	49.8	14.2939	#DIV/0!	#DIV/0!
27.1785	105.424	Croplands	1522	1469	400	3.14	0.8	0.35	1.75	0.9	34.26	1.02	71	38.9	165.38	36.68	7.45	21.28	QXG48	17	44.1	2.22	61.6	14.1786	0.0547044	18.2801
27.0737	103.88	Croplands	2133	2094	272.5	1.95	0.16	0.4	3.52	13.16	70.5	1.27	35.5	18.9	117.6	24.75	6.94	14.36	2WN54	34.5	46.6	1.34	52.1	12.4353	0.0759788	13.1616
26.5757	105.224	Croplands	1506	1506	225	2.05	0.26	0.5	2.08	14.68	19.71	1.27	35.5	0	128.63	28.98	6.53	16.81	NY49	0	0	1.98	51.9	14.4218	#DIV/0!	#DIV/0!
27.0096	103.869	Croplands	2178	2184	145	3.11	0.13	0.22	1.25	6.51	22.85	1.27	8.88	23	77.18	26.19	7.41	15.19	2WN63	43.8	33.2	1.16	52.2	12.2564	0.0660435	15.1415
27.0881	103.87	Croplands	2155	2119	50	1.31	0.11	0.26	4.38	7.05	10.09	1.52	8.88	12.4	69.83	16.49	6.62	9.56	2WN5	58.3	29.4	0.66	42.7	12.4353	0.0770968	12.9707
26.9325	103.935	Croplands	2246	2247	250	1.83	0.3	0.58	4.12	15.24	16.08	0.98	8.88	31.2	110.25	22.24	5.73	12.9	3WN100	29	39.8	1.29	63.2	11.5719	0.0413462	24.186
26.5487	105.227	Croplands	1536	1539	410	4.72	0.14	0.27	0.32	0.66	56.48	0.98	35.5	25.1	124.95	33.21	8.04	19.26	NY5	18.8	56.1	2	63	14.2506	0.0767331	13.0322
27.2873	106.181	Croplands	1218	1175	182.5	1.73	0.28	0.59	4.99	8.07	23.12	1.21	346.13	21.6	128.63	23.5	6.27	13.63	QX41	16.1	62.3	1.62	54.5	14.7644	0.0631019	15.8474
26.8943	105.355	Croplands	1561	1557	295	2.27	0.28	0.28	3.13	6.07	11.05	1.21	97.63	0	80.85	15.34	6.73	8.9	NY46	0	0	1.27	54.4	14.2939	#DIV/0!	#DIV/0!
27.1819	105.421	Croplands	1488	1456	675	2.54	0.36	0.67	4.21	17.11	37.2	1.21	35.5	38.2	139.65	35.8	7.1	20.77	QXG46	17.3	44.5	2.03	54.4	14.1786	0.0543717	18.3919
27.2056	104.19	Croplands	2075	2077	237.5	2.29	0.13	0.26	3.22	102.6	18.28	1.21	35.5	28.8	110.25	46.24	7	26.82	1WN15	25.3	45.9	1.99	54.3	12.0246	0.093125	10.7383
27.1339	104.308	Croplands	1783	1782	310	3.94	0.4	0.38	2.66	6.92	16.52	1.46	17.75	12.2	91.88	19.6	7.16	11.37	4WN94	67.5	20.3	1.41	44.7	13.2175	0.0931967	10.73
27.0286	105.764	Croplands	1287	1286	147.5	2.11	0.32	0.45	3.23	17.17	18.86	1.46	8.88	19.6	84.53	24.87	7.12	14.42	DF114	21.5	58.9	1.66	45	14.9951	0.0735714	13.5922
27.1787	105.413	Croplands	1539	1509	987.5	3.39	0.85	0.48	1.81	0.74	83.94	0.95	79.88	42.1	231.53	56.75	7.47	32.91	QXG50	11.3	46.6	3.34	64	14.1786	0.078171	12.7925
27.0273	103.885	Croplands	2217	2217	417.5	2.35	0.41	0.25	15.21	14.29	49.03	1.15	17.75	13.1	128.63	28.04	5.96	16.26	3WN44	34.9	52	1.62	56.5	11.6589	0.124122	8.05658
27.286	106.188	Croplands	1232	1204	837.5	2.44	0.58	0.53	0.78	0.45	105.87	1.15	71	24.3	150.68	34.66	7.37	20.1	QX44	27.2	48.5	2.28	56.5	14.6629	0.082716	12.0896
26.9871	103.867	Croplands	2251	2249	182.5	1.77	0.29	0.63	2.55	14.64	42.25	1.15	35.5	19.8	161.7	37.88	5.44	21.97	2WN72	36	44.2	1.7	56.4	12.2564	0.11096	9.01229
27.2991	106.234	Croplands	1196	1164	150	1.33	0.12	0.37	3.81	8.32	13.52	1.15	17.75	22.4	110.25	18.85	6.24	10.93	QX04	26.5	51.1	1.33	56.7	14.3236	0.0487946	20.4941
27.2266	104.188	Croplands	2052	2048	180	2.79	0.09	0.44	1.82	40.32	29.68	1.15	8.88	24.3	169.05	56.88	7.54	32.99	1WN83	29.4	46.4	2.5	56.6	12.0246	0.135761	7.36587
26.9067	103.953	Croplands	2181	2183	345	2.04	0.22	0.47	10.7	12.84	58.7	1.15	71	21.6	187.43	45.93	5.64	26.64	3WN58	43.4	35.1	2.46	56.6	11.8681	0.123333	8.10811
27.3019	106.233	Croplands	1209	1167	332.5	1.62	0.12	0.42	3.76	5.89	23.46	1.15	62.13	27.8	117.6	19.68	6.05	11.42	QX05	21.2	50.9	1.51	56.6	14.3236	0.0410791	24.3433
27.0247	103.993	Croplands	1983	1984	112.5	0.78	0.06	0.19	1	4.46	28.85	1.4	8.88	17.7	69.83	12.93	5	7.5	2WN143	31.9	50.4	0.68	47	12.3532	0.0423729	23.6
27.2041	104.195	Croplands	2023	2017	220	3.1	0.13	0.43	3.1	42.96	27.97	1.09	8.88	23.8	102.9	49.14	7.46	28.5	1WN11	33	43.1	2.4	59	12.0246	0.119748	8.35088
26.9455	104.16	Croplands	2174	2178	405	1.58	0.18	0.3	1.3	4.96	35.44	1.09	142	47.2	128.63	29	4.8	16.82	4WN105	11.9	40.9	1.6	59	11.6017	0.0356356	28.0618
27.0609	105.725	Croplands	1428	1425	415	1.11	0.11	0.46	1.19	9.99	34.26	1.09	35.5	23.4	139.65	25.49	5.38	14.79	DF54	22.2	54.4	1.64	59	14.4894	0.0632051	15.8215
27.2238	104.199	Croplands	2016	2019	250	3.59	0.18	0.33	0.95	67.76	36.67	1.09	8.88	24.7	183.75	55.25	7.74	32.05	1WN81	31.7	43.6	2.66	58.8	12.0246	0.129757	7.70671
27.1832	105.428	Croplands	1460	1429	472.5	6.96	0.52	0.71	1.7	0.83	30.01	1.09	26.63	28	231.53	57.79	7.73	33.52	QXG44	21.9	50.2	3.49	58.8	14.1958	0.119714	8.35322
27.136	104.309	Croplands	1778	1774	130	2.57	0.62	0.29	2.88	6.43	12.53	1.34	17.75	19.5	62.48	15.87	6.58	9.21	4WN93	33.7	46.8	1.2	49.5	13.2175	0.0472308	21.1726
27.0304	103.891	Croplands	2154	2153	350	1.61	0.17	0.37	9.91	15.28	83.94	1.34	399.38	13.6	202.13	37.3	4.78	21.64	3WN25	43.7	42.7	2.3	49.4	11.6589	0.159118	6.28466
26.9054	103.945	Croplands	2207	2211	270	2.87	0.16	0.23	8.19	12.37	38.83	1.03	35.5	33.2	95.55	28.28	7.84	16.4	3WN61	22.6	44.2	1.52	61	11.8681	0.0493976	20.2439
26.9082	103.937	Croplands	2214	2219	442.5	1.99	0.6	0.15	5.21	12.16	42.25	1.03	35.5	28.6	110.25	24.77	6.52	14.37	3WN80	33	38.4	1.31	60.9	11.8681	0.0502448	19.9026
26.8987	105.364	Croplands	1545	1545	415	2.03	0.21	0.25	1.49	8.27	26.34	1.03	8.88	47.4	91.88	20.83	7.2	12.08	NY26	13.2	39.4	1.54	61.1	14.2939	0.0254852	39.2384
27.0671	103.882	Croplands	2127	2128	127.5	1.98	0.2	0.42	2.56	8.54	31.75	1.28	8.88	21.6	106.58	23.65	5.93	13.71	2WN47	34.7	43.6	1.2	51.7	11.9012	0.0634722	15.7549
26.9247	105.516	Croplands	1526	1522	165	2.47	0.21	0.56	1.19	6.21	7.33	1.28	17.75	51.1	121.28	23.5	6.13	13.63	DF11	11	37.9	1.77	51.8	14.3017	0.0266732	37.4908
27.062	104.037	Croplands	1960	1956	232.5	2.96	0.43	0.34	2.31	4.06	12.77	1.28	17.75	46.4	135.98	33.51	5.56	19.43	4WN1	13	40.6	1.94	51.6	11.336	0.041875	23.8806
27.027	103.829	Croplands	2097	2094	145	4.23	0.09	0.3	1.66	17.84	41.39	1.22	17.75	16.4	99.23	34.33	8.25	19.91	2WN101	40.8	42.8	1.34	54	12.5592	0.121402	8.23707
27.0731	103.887	Croplands	2133	2129	187.5	2.56	0.19	0.7	5.28	11.69	19.71	1.22	8.88	23.1	102.9	31.57	6.91	18.31	2WN51	30.4	46.5	1.45	54	11.9012	0.0792641	12.6161
26.9465	104.162	Croplands	2175	2170	172.5	5.08	0.2	0.62	1.26	4.07	8.9	1.22	8.88	26.5	117.6	35.5	6.98	20.59	4WN102	33.1	40.4	1.79	54	11.6017	0.0776981	12.8703
27.0343	103.998	Croplands	1916	1923	235	2.56	0.07	0.32	2.22	11.5	50.94	1.22	26.63	17.8	73.5	15.4	7.8	8.93	2WN137	30.8	51.4	0.9	53.9	12.3532	0.0501685	19.9328
27.0375	103.824	Croplands	2122	2120	72.5	2.14	0.14	0.28	2.15	7.15	36.67	1.22	8.88	22.6	132.3	23.24	6.13	13.48	2WN94	28.7	48.7	1.17	53.9	12.5592	0.059646	16.7656
26.9692	105.489	Croplands	1500	1500	150	0.72	0.09	0.26	1.27	7.12	20.51	1.22	8.88	45.9	147	21.97	4.56	12.75	DF4	11.7	42.4	1.57	53.9	13.4175	0.0277778	36
26.5671	105.227	Croplands	1593	1592	292.5	1.8	1.8	0.45	1.69	11.43	65.19	1.22	62.13	0	161.7	34.9	5.64	20.24	NY53	0	0	2.27	53.8	14.4218	#DIV/0!	#DIV/0!
27.2088	106.175	Croplands	1190	1152	405	1.85	0.59	0.62	1.37	7.7	21.34	1.22	79.88	16.7	99.23	19.14	7.36	11.1	QX77	28	55.4	1.35	53.8	15.2476	0.0664671	15.045
27.0501	103.851	Croplands	2126	2115	62.5	0.66	0.06	0.14	2.1	6.41	39.4	1.22	26.63	16.8	154.35	18.4	4.64	10.67	2WN129	30.6	52.6	1.04	54.1	12.2564	0.0635119	15.7451
27.091	103.878	Croplands	2199	2205	252.5	6.09	0.37	0.43	0.31	0.29	17.36	1.22	44.38	21.6	91.88	29.73	7.94	17.24	2WN156	28.1	50.2	1.52	54.1	12.4353	0.0798148	12.529
26.9138	104.114	Croplands	2191	2189	120	3.41	0.26	0.84	2.11	8.22	33.69	1.22	8.88	37.5	132.3	38.85	6.17	22.53	4WN123	22.8	39.7	2.01	54.1	11.1356	0.06008	16.6445
26.5409	105.225	Croplands	1564	1563	320	2.15	0.16	0.32	3.03	12.52	19.28	1.22	17.75	34.5	150.68	33.85	6.65	19.63	NY9	13.1	52.4	2.14	54.1	14.2506	0.0568986	17.5751
27.2609	105.496	Croplands	1395	1353	600	1.7	0.28	0.45	5.19	16.77	51.94	1.22	53.25	38.4	132.3	22.93	6.38	13.3	QXG32	10.8	50.7	1.62	54.1	14.1568	0.0346354	28.8722
27.07	103.935	Croplands	2132	2118	170	1.49	0.1	0.21	2.03	10.37	24.94	1.47	8.88	12.7	80.85	19.22	6.62	11.15	2WN148	33.1	54.2	0.86	44.6	11.7088	0.0877953	11.3901
27.0469	103.84	Croplands	2101	2104	57.5	0.98	0.08	0.19	4.85	74.66	16.13	1.47	8.88	10.9	62.48	19.92	5.99	11.55	2WN85	66.9	22.2	0.52	44.5	12.5592	0.105963	9.43723
27.2352	104.183	Croplands	1999	1992	270	2.36	0.36	0.38	1.33	32.31	23.74	1.16	35.5	29.7	143.33	40.38	7.39	23.42	1WN53	34.4	35.9	2.32	56.4	12.0246	0.0788552	12.6815
26.6436	104.29	Croplands	1993	1997	430	1.65	0.26	0.32	13.64	13.39	91.82	1.16	62.13	29.3	132.3	30.02	5.49	17.41	3WN4	21.2	49.4	1.62	56.3	14.0979	0.0594198	16.8294
27.2749	105.63	Croplands	1442	1447	410	0.9	0.08	0.34	1.95	9.47	9.25	1.16	79.88	28.1	224.18	34.39	4.68	19.95	DF40	21.6	50.3	2.16	56.3	13.6353	0.0709964	14.0852
27.2378	104.2	Croplands	1958	1957	190	0.94	0.08	0.21	2.66	19.18	31.93	1.16	115.38	29.9	165.38	39.73	5.14	23.04	1WN60	27	43.1	2.09	56.2	12.5172	0.0770569	12.9774
26.9131	103.945	Croplands	2187	2190	370	1.91	0.48	0.36	4.09	7.92	43.65	1.16	44.38	18.3	121.28	25.35	5.59	14.7	3WN86	40.1	41.6	1.56	56.2	11.8681	0.0803279	12.449
26.9095	104.117	Croplands	2187	2193	177.5	4.95	0.18	0.44	0.95	0.68	21.79	1.16	17.75	39.6	84.53	30.87	7.56	17.9	4WN128	14.7	45.7	1.42	56.2	10.5694	0.045202	22.1229
26.5493	105.228	Croplands	1535	1532	237.5	3.21	0.17	0.42	1.01	15.46	16.85	1.16	8.88	28.8	128.63	38.44	7.98	22.29	NY4	20	51.1	2.18	56.2	14.2506	0.0773958	12.9206
26.5538	105.223	Croplands	1575	1580	200	1.37	1.37	0.34	3.48	18.65	14.64	1.16	53.25	0	161.7	37.65	5.42	21.84	NY67	0	0	2.24	56.1	14.2506	#DIV/0!	#DIV/0!
27.0525	104.04	Croplands	1967	1959	130	1.48	0.14	0.27	2.94	8.9	41.27	1.41	88.75	24.1	161.7	34.79	4.18	20.18	4WN25	19.6	56.3	1.83	46.9	11.125	0.0837344	11.9425
27.13	104.31	Croplands	1776	1775	395	4.57	0.37	0.08	1.89	3.18	21.14	1.41	79.88	14.9	135.98	9.59	7.34	5.56	4WN98	53	32.1	1.53	46.9	13.2175	0.0373154	26.7986
27.0594	103.946	Croplands	2135	2140	127.5	3.9	0.12	0.31	1.49	4.82	8.77	1.1	8.88	33.1	99.23	24.22	7.3	14.04	2WN145	20.2	46.7	1.14	58.4	11.7088	0.0424169	23.5755
27.0537	105.778	Croplands	1366	1365	155	0.91	0.15	0.58	7.06	20.06	5.8	1.1	8.88	41.2	113.93	30.12	7.42	17.47	DF82	8.2	50.6	1.81	58.3	14.9951	0.0424029	23.5833
26.9194	103.943	Croplands	2194	2197	270	5.05	0.2	0.2	0.31	0.18	9.6	1.1	17.75	18.9	95.55	19.83	8.13	11.5	3WN92	45.1	36	1.29	58.7	11.5719	0.0608466	16.4348
27.0347	103.853	Croplands	2141	2131	130	0.67	0.06	0.13	2.19	7.45	59.55	1.35	8.88	20.3	183.75	19.13	4.58	11.1	2WN126	38	41.7	1.31	49	12.2564	0.0546798	18.2883
27.0209	103.895	Croplands	2158	2155	367.5	1.68	0.18	0.39	11.48	13.25	61.55	1.35	8.88	14.2	187.43	40.69	5.16	23.6	3WN22	49	36.8	2.05	48.9	11.6589	0.166197	6.01695
27.0719	104.047	Croplands	1949	2172	297.5	5.31	0.61	0.38	6.53	16.98	36.99	1.35	53.25	24.7	121.28	35.55	6.16	20.62	4WN21	18.3	57	1.72	48.9	11.336	0.0834818	11.9787
27.0668	103.854	Croplands	2138	2130	95	1.98	0.26	0.12	0.25	0.35	19.22	1.35	17.75	12	77.18	16.29	7.65	9.45	2WN115	45.3	42.7	0.9	49.2	12.4353	0.07875	12.6984
27.0346	103.896	Croplands	2161	2159	255	1.46	0.2	0.36	6.24	10.21	96.3	1.35	26.63	14.4	58.8	13.38	5.46	7.76	3WN31	41	44.5	0.64	49.1	11.6589	0.0538889	18.5567
27.0536	104.026	Croplands	2071	2063	130	3.81	0.07	0.13	0.6	0.49	14.9	1.35	8.88	39.7	58.8	15.05	7.43	8.73	4WN42	20.4	39.9	1.01	49.1	11.125	0.0219899	45.4754
27.0674	103.896	Croplands	2182	2178	265	4.47	0.2	0.42	1.55	9.64	24.73	1.04	26.63	37.4	91.88	20.41	7.67	11.84	2WN35	20.6	42	1.27	60.9	11.9012	0.0316578	31.5878
27.0817	103.868	Croplands	2151	2153	255	3.5	0.5	0.62	0.62	19.01	41.39	1.04	62.13	34.6	124.95	42.46	7.93	24.63	2WN2	31	34.5	1.69	60.8	12.4353	0.071185	14.0479
26.5398	105.225	Croplands	1556	1555	357.5	1.76	0.16	0.21	2.19	8.81	24.37	1.04	17.75	40.4	121.28	22.89	6.1	13.27	NY7	10.8	48.8	1.66	60.8	14.2506	0.0328465	30.4446
27.0912	105.782	Croplands	1518	1519	317.5	1.42	0.19	0.29	1.98	15.19	51.77	1.04	8.88	30.2	117.6	25.95	5.99	15.05	DF100	23.1	46.7	1.82	60.7	14.4957	0.0498344	20.0664
26.9926	103.863	Croplands	2189	2194	337.5	1.25	0.29	0.23	1.94	6.98	62.01	1.29	44.38	26.7	77.18	16.2	4.97	9.4	2WN69	29.3	44	0.9	51.4	12.2564	0.035206	28.4043
27.0331	104.041	Croplands	1998	2001	300	2.98	0.16	0.31	2.35	8.13	36.57	1.29	35.5	34.2	161.7	40.66	5.5	23.58	4WN28	19.4	46.4	2.19	51.4	11.125	0.0689474	14.5038
27.319	104.269	Croplands	2003	2001	87.5	1.89	0.33	0.2	11.44	14.84	11.1	1.29	8.88	19.1	154.35	33.39	5.54	19.37	HZ13	46.6	34.3	1.8	51.3	11.6374	0.101414	9.86061
26.8781	104.039	Croplands	2086	2087	62.5	6.05	0.06	0.73	0.84	0.48	13.32	1.29	8.88	14.3	172.73	55.94	7.61	32.45	4WN137	50	35.7	2.63	51.2	10.4629	0.226923	4.40678
27.088	105.78	Croplands	1511	1505	587.5	3.41	0.25	0.45	0.4	1.6	44.98	0.99	8.88	29.2	139.65	36.09	8.05	20.93	DF99	23.6	47.2	2.24	62.8	14.4957	0.0716781	13.9513
27.0396	104.15	Croplands	2227	2189	205	1.75	0.18	0.28	2.8	6.57	20.51	1.23	8.88	28.8	128.63	31.15	4.44	18.07	4WN79	24.8	46.4	1.8	53.7	11.1568	0.0627431	15.938
26.8918	103.934	Croplands	2217	2218	245	3.05	0.24	0.39	9.19	11.4	26.34	1.23	44.38	19.3	113.93	22.92	6.46	13.3	3WN72	33.9	46.8	1.29	53.6	11.8681	0.0689119	14.5113
26.9362	104.117	Croplands	2187	2191	95	2.58	0.11	0.39	2.8	7.48	10.46	1.23	8.88	25.4	132.3	32.17	6.23	18.66	4WN119	48.4	26.1	1.71	53.6	11.1356	0.0734646	13.612
26.9548	105.48	Croplands	1465	1463	105	0.48	0.06	0.32	1.15	5.62	22.52	1.23	17.75	33.2	128.63	23.58	4.38	13.68	DF2	20.2	46.5	1.7	53.6	13.4175	0.0412048	24.269
27.0621	103.874	Croplands	2126	2086	400	1.66	0.33	0.48	1.67	5.54	71.74	1.17	115.38	26.7	69.83	11.67	5.82	6.77	2WN26	30.6	42.7	0.7	56	12.4353	0.0253558	39.4387
26.9156	104.111	Croplands	2190	2199	162.5	3.61	0.14	0.26	2.08	9.08	14.69	1.17	17.75	35	102.9	29	7.05	16.82	4WN121	30.6	34.4	1.73	56	11.1356	0.0480571	20.8086
26.9389	105.481	Croplands	1503	1502	232.5	1.42	0.2	0.37	1.7	11.45	26.34	1.17	8.88	42.3	135.98	28.72	5.56	16.66	DF8	16.6	41	1.93	56	14.3657	0.0393853	25.3902
26.9559	103.937	Croplands	2262	2264	320	2.65	0.29	0.22	1.89	10.38	54.58	1.17	71	39.1	124.95	33.73	8.09	19.56	3WN50	12.6	48.3	2.04	55.9	10.5506	0.0500256	19.9898
26.9053	105.372	Croplands	1553	1554	345	2.19	0.23	0.41	2.5	12.05	56.87	1.17	26.63	0	154.35	35.93	6.32	20.84	NY41	0	0	2.15	55.9	14.2939	#DIV/0!	#DIV/0!
26.9621	105.487	Croplands	1482	1485	120	1.61	1.07	0.37	2.38	9.11	1.74	1.17	8.88	37.5	99.23	18.04	6.45	10.46	DF5	18.6	43.9	1.32	54.1	13.4175	0.0278933	35.8509
27.0622	103.877	Croplands	2129	2131	220	1.84	0.18	0.24	2.62	7.9	59.13	1.42	8.88	17.5	80.85	19.39	5.33	11.25	2WN44	31.2	51.3	1	46.5	12.4353	0.0642857	15.5556
27.2933	106.23	Croplands	1159	1115	282.5	1.33	0.13	0.3	4.57	7.04	36.46	1.42	26.63	25.6	102.9	18.31	5.99	10.62	QX01	16.4	58	1.27	46.5	14.3236	0.0414844	24.1055
27.2168	104.182	Croplands	2103	2097	115	2.04	0.09	0.2	2.84	36.9	39.17	1.11	35.5	18.2	150.68	55.28	6.3	32.06	1WN18	34.1	47.8	2.66	58.2	12.0246	0.176154	5.67686
27.0852	103.875	Croplands	2165	2161	230	1.98	0.31	0.49	2.58	14.59	56.87	1.11	17.75	41.1	128.63	32.95	5.51	19.11	2WN83	29.6	29.3	1.43	58.2	12.4353	0.0464964	21.5071
26.8956	105.359	Croplands	1539	1537	295	1.69	0.15	0.31	1.22	7.42	20.14	1.11	8.88	49.9	113.93	27.31	5.58	15.84	NY25	12.7	37.4	1.83	58.2	14.2939	0.0317435	31.5025
27.2313	104.233	Croplands	1837	1849	240	2.89	0.08	0.35	7.16	24.34	14.59	1.11	39.05	27.3	91.88	32	7.65	18.56	1WN22	35.2	37.5	1.7	58.1	12.4483	0.0679853	14.7091
27.2552	105.497	Croplands	1406	1370	240	1.65	0.16	0.54	8.41	21.57	23.74	1.11	17.75	21.4	158.03	33.4	5.36	19.37	QXG34	21.3	57.2	1.93	58.1	14.1568	0.090514	11.048
27.0695	104.042	Croplands	1915	1912	370	2.36	0.28	0.3	3	12.45	32.66	1.36	17.75	27.8	161.7	32.4	5.63	18.79	4WN7	29	43.1	1.94	48.5	11.336	0.0675899	14.7951
27.3282	104.268	Croplands	2024	2023	260	1.71	0.22	0.24	12.55	11.7	11.01	1.36	8.88	35.1	117.6	27.08	5.58	15.7	HZ16	34.6	30.3	1.45	48.5	11.6374	0.0447293	22.3567
27.2131	106.173	Croplands	1125	1077	407.5	1.27	0.23	0.42	3.08	8.88	71.74	1.36	35.5	13.1	91.88	16.11	6.69	9.34	QX71	36.7	50.2	1.09	48.5	15.2476	0.0712977	14.0257
27.0283	105.776	Croplands	1292	1285	255	1.33	0.22	0.37	2.4	7.81	39.97	1.36	8.88	20.4	106.58	21.58	5.64	12.52	DF116	24.6	55	1.31	48.7	14.9951	0.0613725	16.2939
27.3264	104.275	Croplands	2007	2010	110	2.33	0.36	0.21	16.02	22.41	32.47	1.36	124.25	11.8	150.68	31.76	5.26	18.42	HZ05	62.3	25.9	1.82	48.6	11.6374	0.156102	6.40608
26.9268	103.937	Croplands	2213	2216	417.5	5.02	0.26	0.72	0.32	0.5	8.77	1.05	26.63	18.8	88.2	24.38	8.27	14.14	3WN96	35.8	45.4	1.33	60.4	11.5719	0.0752128	13.2956
27.0692	103.91	Croplands	2221	2223	127.5	1.71	0.2	0.22	1.85	7.7	30.96	1.3	35.5	23.5	69.83	13.86	6.59	8.04	2WN151	31.3	45.2	0.82	51	11.9012	0.0342128	29.2289
27.0417	105.781	Croplands	1339	1335	207.5	1.31	0.1	0.23	1.63	5.64	18.16	1.3	8.88	33.4	91.88	19.29	5.78	11.19	DF118	22.1	44.5	1.27	51.1	14.9951	0.033503	29.8481
27.0377	103.89	Croplands	2158	2159	262.5	1.62	0.2	0.31	9.32	15.06	83.02	1.3	35.5	11	150.68	31.53	4.99	18.29	3WN28	49.7	39.4	1.93	50.9	11.6589	0.166273	6.01422
26.8754	104.021	Croplands	2100	2103	252.5	2.9	0.34	0.41	13.72	19.57	44.18	1.3	26.63	17.7	216.83	53.74	5.26	31.17	4WN151	43.3	39	2.93	50.8	11.8618	0.176102	5.67854
27.2917	106.23	Croplands	1152	1083	282.5	1.9	0.39	0.25	0.59	0.14	18.51	1.24	17.75	28	91.88	18.73	8.18	10.86	QX02	28.3	43.7	1.24	53	14.3236	0.0387857	25.7827
27.0721	103.886	Croplands	2131	2095	125	1.94	0.14	0.36	3.03	10.75	41.64	1.24	8.88	20.8	113.93	30.09	5.65	17.45	2WN57	35.1	44	1.68	53.4	11.9012	0.0838942	11.9198
26.9112	104.115	Croplands	2185	2191	272.5	1.81	0.61	0.38	2.23	5.33	37.63	1.24	17.75	25.9	143.33	34.25	4.3	19.86	4WN126	26.3	47.8	1.81	53.4	10.5694	0.0766795	13.0413
27.3053	106.228	Croplands	1210	1270	300	1.35	0.11	0.28	3.11	4.35	20.76	1.24	35.5	32.5	106.58	19.82	5.29	11.5	QX07	16.8	50.8	1.39	53.3	14.3236	0.0353846	28.2609
27.2128	106.176	Croplands	1138	1086	250	1.35	0.24	0.5	2.71	6.87	25.67	1.24	62.13	25	110.25	18.58	5.52	10.78	QX72	31.8	43.2	1.37	53.3	15.2476	0.04312	23.1911
27.2274	104.204	Croplands	1975	1976	210	2.75	0.08	0.33	3.59	34.9	18.39	1.24	8.88	33.9	117.6	36.94	7.55	21.42	1WN73	29	37.1	1.92	53.2	12.0246	0.0631858	15.8263
27.0473	105.746	Croplands	1491	1495	575	1.61	0.21	0.46	2.25	12.91	47.67	1.18	8.88	32.3	135.98	29.28	6.18	16.98	DF48	17.8	49.9	1.86	55.5	14.7393	0.0525697	19.0224
27.05	103.823	Croplands	2162	2158	120	1.32	0.22	0.17	4.89	9.79	34.16	1.18	17.75	26.9	117.6	24.03	5.03	13.93	2WN88	26.3	46.8	1.4	55.4	12.5592	0.0517844	19.3108
27.0207	103.892	Croplands	2172	2175	355	2.18	0.3	0.48	16.53	16.28	91.82	1.18	35.5	17.9	165.38	39.09	4.86	22.67	3WN46	33	49.1	2.13	55.4	11.6589	0.126648	7.8959
27.0723	104.061	Croplands	2062	2063	200	3.89	0.15	0.24	4.98	11.6	22.52	1.18	8.88	46.5	110.25	26.9	7.18	15.6	4WN16	14.2	39.2	1.45	55.4	11.336	0.0335484	29.8077
27.0363	105.743	Croplands	1432	1429	375	1.4	0.12	0.49	3.7	9.14	63.68	1.18	8.88	25.9	135.98	23.79	5.69	13.8	DF46	16.8	57.4	1.64	55.4	14.7393	0.0532819	18.7681
26.5519	105.224	Croplands	1553	1552	372.5	2.42	0.29	0.39	2.93	15.64	37.41	1.18	26.63	0	158.03	39.34	6.77	22.82	NY71	0	0	2.29	55.4	14.2506	#DIV/0!	#DIV/0!
26.5399	105.225	Croplands	1556	1549	212.5	1.52	0.13	0.26	3.23	9.42	30.52	1.18	8.88	36.1	139.65	31.26	5.62	18.13	NY8	11.4	52.6	2.01	55.4	14.2506	0.0502216	19.9117
27.004	103.866	Croplands	2165	2165	320	1.2	0.14	0.21	3.17	13.52	58.7	1.18	53.25	14.5	150.68	24.38	5	14.14	2WN66	45.5	40	1.2	55.6	12.2564	0.0975172	10.2546
27.0318	104.012	Croplands	2041	2034	260	1.7	0.28	0.41	4.67	7.77	24.02	1.18	8.88	28.2	106.58	21.66	5.07	12.57	4WN38	21.1	50.7	1.48	55.6	12.3532	0.0445745	22.4344
27.2862	106.186	Croplands	1220	1157	650	3.97	0.29	0.67	0.73	0.31	53.15	1.18	213	22.8	132.3	32.11	7.81	18.62	QX43	29.8	47.4	1.97	55.6	14.6629	0.0816667	12.2449
27.2854	106.183	Croplands	1227	1181	245	4.43	0.2	0.44	0.69	0.14	26.72	1.43	44.38	15.8	124.95	24.03	8.03	13.94	QX42	39.2	45	1.36	46.2	14.6629	0.0882278	11.3343
26.9175	103.949	Croplands	2182	2185	315	2.44	0.41	0.27	4.24	12.67	36.46	1.12	17.75	21.3	91.88	19.42	6.9	11.27	3WN88	42.8	35.9	1.16	57.7	11.5719	0.0529108	18.8997
27.0513	104.019	Croplands	1989	2009	255	2.52	0.38	0.2	4.46	6.63	33.97	1.12	8.88	16.8	91.88	16.07	4.69	9.32	4WN43	28.3	54.9	1.05	57.7	12.3532	0.0554762	18.0258
27.0409	103.892	Croplands	2166	2166	295	1.28	0.14	0.31	4.69	12.3	121.11	1.37	71	11.5	143.33	26.8	4.82	15.54	3WN34	39.2	49.4	1.56	48.4	11.6589	0.13513	7.40026
27.2608	105.495	Croplands	1396	1370	562.5	1.24	0.17	0.5	5.32	14.63	62.48	1.06	62.13	29.6	128.63	25.24	5.16	14.64	QXG31	15.7	54.7	1.75	60	14.1568	0.0494595	20.2186
27.0927	105.782	Croplands	1522	1517	312.5	1.39	0.13	0.41	2.7	9.47	25.52	1.06	8.88	31.6	169.05	36.33	5.63	21.07	DF101	19	49.4	2.38	59.9	14.4957	0.0666772	14.9976
27.2558	105.497	Croplands	1402	1368	575	1.89	0.19	0.56	4.79	12.46	9.91	1.06	44.38	24	169.05	29.83	5.59	17.3	QXG33	17.3	58.6	2.02	59.8	14.1568	0.0720833	13.8728
26.9173	103.962	Croplands	2174	2178	120	2.18	0.4	0.3	14.77	22.32	22.99	1.06	8.88	32.2	128.63	24.8	5.62	14.38	3WN114	12.8	55	1.31	60.1	11.4226	0.0446584	22.3922
26.8216	103.988	Croplands	2111	2125	170	3.45	0.32	0.54	0.81	6.89	26.95	1.06	8.88	35.7	121.28	37.89	5.94	21.98	3WN131	20.6	43.6	1.7	60.1	12.3943	0.0615686	16.242
27.1475	104.314	Croplands	1743	1746	310	3.91	0.18	0.49	3.07	8.48	22.32	1.31	88.75	15.6	99.23	20.1	6.98	11.66	4WN87	25.8	58.6	1.5	50.6	13.2175	0.0747436	13.3791
27.143	104.306	Croplands	1771	1774	317.5	3.52	0.23	0.32	2.25	8.14	53.68	1.31	17.75	21.4	84.53	22.95	6.7	13.31	4WN90	41.3	37.4	1.28	50.6	13.2175	0.0621963	16.0781
27.3233	104.272	Croplands	2001	2005	120	2.67	0.41	0.12	16.81	13.98	17.02	1.31	8.88	18.8	121.28	39.49	5.98	22.9	HZ09	44.6	36.5	1.6	50.6	11.6374	0.121809	8.20961
27.0919	103.846	Croplands	2116	2073	87.5	1.46	0.09	0.22	2.17	5.68	25.89	1.64	53.25	22.3	106.58	25.87	5.52	15	2WN105	37	40.7	1.08	38.1	12.4353	0.0672646	14.8667
27.1304	103.849	Croplands	2198	2164	80	1.78	0.17	0.16	2.92	7.07	20.45	1.67	8.88	23.5	69.83	15.12	6.54	8.77	2WN114	27.2	49.4	0.8	37	11.1403	0.0373191	26.7959
27.1134	103.705	Croplands	1967	1925	257.5	1.01	0.17	0.24	2.13	5.65	29.01	1.62	17.75	16.4	139.65	19.6	5.26	11.37	2WN12	53.4	30.2	1.26	38.7	14.8519	0.0693293	14.4239
27.2237	103.821	Croplands	1898	1858	112.5	3.19	0.12	0.39	2.17	12.28	5.72	1.59	17.75	22.9	113.93	21.85	7.7	12.67	2WN147	35.8	41.3	1.39	40	13.8094	0.0553275	18.0742
27.0805	103.667	Croplands	1931	1929	240	1.68	0.35	0.23	3.04	12.77	30.1	1.45	17.75	17.9	128.63	28.2	5.81	16.35	2WN3	50.2	31.9	1.48	45.3	15.9329	0.0913408	10.948
26.9348	105.578	Croplands	1423	1403	347.5	1.42	0.44	0.26	0.8	8.21	52.45	0.91	8.88	48.9	106.58	19.55	4.67	11.34	DF58	14.4	36.8	1.4	65.5	14.9699	0.0231902	43.1217
26.9396	105.544	Croplands	1510	1496	400	1.14	0.41	0.29	0.1	1.11	34.75	1	8.88	57	95.55	21.24	8.25	12.32	DF61	8.7	34.3	1.57	62.4	14.5603	0.021614	46.2662
27.2593	103.832	Croplands	1961	2019	157.5	1.03	0.18	0.42	2.84	13.96	22.18	1.25	8.88	11.8	124.95	21.78	4.78	12.63	3WN101	60.5	27.7	1.31	53	12.9924	0.107034	9.34283
27.099	103.861	Croplands	2146	2105	97.5	0.58	0.05	0.26	1.69	6.86	16.68	1.5	8.88	11.6	106.58	19.66	5.11	11.4	2WN108	37.9	50.5	0.72	43.5	12.0724	0.0982759	10.1754
27.1389	103.807	Croplands	2095	2061	155	1.8	0.38	0.3	0.89	12.01	31.84	1.5	26.63	11.9	91.88	19.65	7.28	11.4	2WN75	48.6	39.5	1.02	43.3	13.994	0.0957983	10.4386
26.8478	105.211	Croplands	1657	1631	900	3.87	0.21	0.49	0.51	7.07	42.75	0.97	8.88	48	132.3	40.11	8.22	23.27	NY1	10.9	41.1	2.36	63.3	13.2001	0.0484792	20.6274
27.2268	103.794	Croplands	1801	1849	80	1.58	0.13	0.17	3.15	5.22	25.09	1.19	8.88	23.9	77.18	17.82	5.76	10.34	3WN130	38	38.1	0.87	55.2	13.9161	0.0432636	23.1141
27.2568	103.829	Croplands	1955	2033	220	3.51	0.44	0.25	1.9	7.2	17.47	1.19	17.75	11.8	91.88	22.98	7.46	13.33	3WN98	56.4	31.8	1.2	55.2	12.9924	0.112966	8.85221
27.0586	105.725	Croplands	1391	1378	205	1.23	0.15	0.3	1.66	8.54	16.52	1.19	8.88	35	121.28	26.81	5.37	15.55	DF9	11.8	53.2	1.5	55.2	14.4894	0.0444286	22.508
27.1014	103.707	Croplands	1840	1836	355	2.06	0.37	0.17	1.86	3.74	26.95	1.44	26.63	26	84.53	13.03	5.24	7.56	2WN15	40.3	33.7	0.89	45.5	14.8519	0.0290769	34.3915
27.1162	103.714	Croplands	1849	1821	267.5	1.42	0.27	0.23	3.59	6.58	33.97	1.44	71	22.8	110.25	16.72	6.28	9.7	2WN18	52	25.2	1.05	45.5	14.8519	0.0425439	23.5052
27.2438	103.809	Croplands	1874	1937	92.5	1.67	0.1	0.43	2.52	9.57	39.17	1.13	53.25	13.9	132.3	23.72	5.73	13.76	3WN126	49	37.1	1.41	57.5	13.1628	0.0989928	10.1017
27.048	105.852	Croplands	1392	1357	392.5	2.33	0.41	0.64	1.77	9.99	29.59	1.13	79.88	30.6	169.05	39.05	6.76	22.65	QX52	19.8	49.5	2.44	57.5	14.5054	0.0740196	13.5099
26.7079	104.537	Croplands	2164	2073	292.5	2.13	0.21	0.26	5.93	556.4	70.5	1.07	53.25	30.8	121.28	48.57	6.02	28.17	1WN16	28.4	40.9	1.93	59.5	10.7114	0.091461	10.9336
26.841	105.564	Croplands	1434	1393	407.5	2.38	0.13	0.27	0.92	9.7	25.97	1.07	8.88	38	143.33	32.02	7.02	18.57	NY25	9.3	52.6	1.98	59.6	15.016	0.0488684	20.4631
27.0915	103.811	Croplands	2116	2013	172.5	2.35	0.19	0.22	6.34	8.33	26.65	1.32	26.63	22.7	110.25	22.79	6.94	13.22	2WN96	24.4	52.9	1.25	50.3	12.5454	0.0582379	17.171
27.0145	105.857	Croplands	1359	1323	625	1.13	0.13	0.47	8.61	8.47	31.04	1.01	35.5	35.6	121.28	23.92	5.63	13.88	QX55	13.5	50.9	1.57	61.9	14.5054	0.0389888	25.6484
26.92	105.593	Croplands	1472	1422	382.5	2.48	0.44	0.51	0.73	12	35.24	1.26	17.75	22.3	135.98	29.59	5.69	17.16	DF52	15	62.7	1.81	52.3	14.9699	0.0769507	12.9953
27.2874	104.02	Croplands	1992	1955	272.5	2.26	0.37	0.44	17.45	11.19	37.52	1.2	124.25	33.3	135.98	27.69	5.15	16.06	3WN70	16.7	50	1.61	54.7	12.054	0.0482282	20.7347
26.9712	105.502	Croplands	1558	1551	132.5	1.03	0.14	0.97	0.17	1.08	11.29	1.2	8.88	31.8	169.05	43.17	7.94	25.04	DF67	14.2	54.1	2.64	54.7	13.9782	0.0787421	12.6997
27.0548	105.83	Croplands	1368	1330	650	2.49	0.7	0.98	0.73	0.14	107.78	1.2	44.38	33.3	169.05	36.78	7.43	21.33	QX49	15	51.6	2.39	54.7	14.5054	0.0640541	15.6118
27.0448	103.765	Croplands	2002	1970	262.5	2.69	0.31	0.49	2.53	13.28	32.29	1.14	8.88	27.2	88.2	32.48	7.68	18.84	2WN42	18.5	54.3	1.43	57	13.2258	0.0692647	14.4374
26.9587	105.437	Croplands	1568	1539	125	1.22	0.09	0.41	1.09	9.91	12.04	1.14	8.88	21.8	124.95	26.26	5.38	15.23	DF70	18.3	59.9	1.61	56.9	13.6346	0.0698624	14.3139
26.6777	104.176	Croplands	2095	2283	222.5	2.68	0.36	0.36	0.42	35.48	15.48	1.14	17.75	12.8	106.58	45.72	8.51	26.52	1WN47	46.2	41.1	2.03	57.1	12.3019	0.207187	4.82655
27.1174	103.848	Croplands	2167	2135	180	1.9	0.24	0.37	3.68	7.18	23.6	1.39	88.75	26.2	113.93	13.67	7.13	7.93	2WN117	27.3	46.5	0.81	47.5	12.0724	0.0302672	33.0391
27.1665	103.732	Croplands	2126	2077	262.5	1.67	0.28	0.2	3	6.42	33.31	1.39	35.5	46.9	84.53	15.53	6.37	9.01	2WN24	18	35.1	1.05	47.5	12.9283	0.0192111	52.0533
27.1889	105.65	Croplands	1566	1535	110	1.07	0.07	0.44	1.38	7.21	51.1	1.08	8.88	19.8	132.3	26.57	4.83	15.41	DF22	25.2	55	1.74	59.4	12.7547	0.0778283	12.8488
27.1213	103.792	Croplands	2116	2081	232.5	1.13	0.13	0.21	2.24	9.77	52.62	1.33	8.88	23.7	77.18	16.71	5.38	9.69	2WN84	27.6	48.7	0.69	49.9	12.8383	0.0408861	24.4582
27.1174	103.827	Croplands	2100	2075	167.5	0.65	0.08	0.12	2.66	5.5	50.29	1.58	17.75	11.4	73.5	14.88	5.04	8.63	2WN123	33.2	55.4	0.45	40.5	12.4961	0.0757018	13.2097
27.1048	103.817	Croplands	2108	2073	170	2.52	0.3	0.2	4.14	7.96	16.63	1.58	17.75	14.6	84.53	20.9	5.96	12.12	2WN93	38.8	46.6	1	40.5	12.4961	0.0830137	12.0462
27.1848	103.999	Croplands	1942	1923	252.5	3.36	0.3	0.49	2.26	13.56	16.41	1.02	17.75	57.7	158.03	36.3	6.61	21.05	3WN84	13.6	28.7	1.99	61.4	11.3149	0.0364818	27.4109
26.999	105.618	Croplands	1406	1503	95	0.66	0.08	0.35	1.13	5.09	31.31	1.27	8.88	28.2	121.28	20.4	4.64	11.83	DF139	10.8	61	1.69	52.2	14.2958	0.0419504	23.8377
27.1382	103.745	Croplands	1874	1857	105	1.2	0.13	0.16	1.55	4.43	51.27	1.52	8.88	18.3	73.5	14.91	4.84	8.65	2WN30	55.5	26.2	0.79	42.8	13.994	0.0472678	21.1561
26.85	104.187	Croplands	2208	2240	195	5.55	0.2	0.52	0.38	0.55	109.83	1.21	17.75	31.1	121.28	32.78	8.16	19.01	1WN96	17.8	51.1	1.98	54.5	11.651	0.0611254	16.3598
27.0952	103.822	Croplands	2092	2013	215	1.29	0.15	0.15	3.06	10.74	46.65	1.46	17.75	29.1	128.63	31.77	5.51	18.43	2WN90	33.1	37.8	1.54	44.8	12.4961	0.0633333	15.7895
27.3112	104.011	Croplands	1959	1931	197.5	3.39	0.26	0.25	13.39	10.84	24.16	1.15	62.13	27.8	106.58	21.13	7.09	12.26	3WN73	17.9	54.3	1.25	56.5	12.7131	0.0441007	22.6754
27.2771	104.421	Croplands	2029	2002	362.5	1.06	0.17	0.28	3.84	8.94	13.27	1.15	8.88	30.3	147	27.65	5.4	16.04	HZ50	21.8	47.9	1.67	56.7	11.8519	0.0529373	18.8903
26.8942	105.927	Croplands	1421	1374	277.5	1.29	0.19	0.45	4.15	8.47	69.31	0.92	26.63	36.6	128.63	28.9	5.54	16.76	QX67	11.4	52	1.75	65.3	14.8647	0.0457923	21.8377
26.8488	105.194	Croplands	1620	1585	650	2.35	0.18	0.38	1.48	14.66	31.4	1.09	71	24.5	128.63	33.95	7.12	19.69	NY2	17.4	58.1	2.16	59	12.7107	0.0803673	12.4429
26.985	103.847	Croplands	2233	2216	182.5	1.09	0.14	0.3	1.4	9.25	54.95	1.09	17.75	31.3	99.23	17.61	4.74	10.21	2WN135	20.2	48.5	0.82	58.9	11.7394	0.0326198	30.6562
27.1896	103.83	Croplands	2026	1945	102.5	0.92	0.08	0.22	1.27	6.24	40.91	1.34	8.88	25.9	77.18	13.92	4.84	8.07	2WN141	26.3	47.8	0.74	49.4	13.6738	0.0311583	32.0942
26.7122	104.516	Croplands	2157	2086	160	1.72	0.17	0.26	2.26	28.94	25.31	1.03	17.75	37	154.35	42.6	5.83	24.71	1WN19	16.4	46.6	2.1	61	11.3229	0.0667838	14.9737
27.1881	105.342	Croplands	1641	1595	440	2.23	0.75	0.47	1.43	1.58	22.05	1.03	8.88	53	113.93	27.6	7.74	16.01	QXG42	9.6	37.4	1.76	61	13.8942	0.0302075	33.1043
26.8492	104.185	Croplands	2217	2240	180	4.62	0.14	0.52	0.17	2.6	15.32	1.03	8.88	35.6	113.93	30.36	8.23	17.61	1WN97	22.1	42.3	1.83	61.3	11.651	0.0494663	20.2158
27.1111	103.745	Croplands	1903	1873	205	1.21	0.15	0.3	2.4	9.09	59.13	1.28	8.88	17.2	99.23	20.22	5.38	11.73	2WN36	54.7	28.1	1.03	51.6	12.8383	0.0681977	14.6633
26.9318	105.112	Croplands	1606	1576	347.5	2	0.22	0.21	1.78	10.85	14.8	1.28	17.75	44.2	99.23	21.56	6.89	12.5	NY46	5.6	50.2	1.5	51.6	13.1489	0.0282805	35.36
27.31	104.121	Croplands	1653	1682	142.5	1.51	0.2	0.54	3.97	12.44	14.8	1.22	8.88	17.6	110.25	18.53	5.8	10.75	3WN10	21	61.4	1.24	54	12.7578	0.0610795	16.3721
27.1349	103.817	Croplands	2051	2017	82.5	1.11	0.16	0.35	2.11	10.02	24.16	1.22	79.88	33.2	110.25	27.46	5.92	15.93	2WN78	29.3	37.5	1.27	53.8	12.8406	0.0479819	20.8412
26.8841	105.598	Croplands	1500	1483	212.5	2.72	0.11	0.24	1.67	7.56	23.05	1.16	8.88	38	95.55	24.05	7.88	13.95	DF46	7.4	54.6	1.38	56.4	14.4206	0.0367105	27.2401
27.2427	104.402	Croplands	1831	1833	267.5	1.32	0.73	0.4	4.24	16.05	29.51	1.16	8.88	33.8	106.58	18.98	6.32	11.01	HZ46	11.8	54.4	1.32	56.4	12.2003	0.032574	30.6994
27.0969	105.84	Croplands	1406	1372	257.5	1.8	0.29	0.38	2.29	10.48	42.5	1.16	35.5	22.6	102.9	21.75	7.16	12.61	QX46	17.2	60.1	1.45	56.4	13.8489	0.0557965	17.9223
27.0043	105.922	Croplands	1274	1349	387.5	2.42	0.16	0.6	5.25	26.2	77.26	1.16	17.75	43.4	154.35	34.9	7.15	20.24	QX61	11.2	45.4	2.15	56.4	14.5735	0.0466359	21.4427
27.3215	104.002	Croplands	1908	1889	190	2.15	0.18	0.41	3.29	8.58	30.18	1.16	44.38	36.8	132.3	29.64	5.47	17.19	3WN75	11.9	51.3	1.74	56.2	12.7131	0.046712	21.4078
27.2921	106	Croplands	1509	1326	390	2.37	0.14	0.32	1.85	15.03	52.97	1.16	8.88	24.2	139.65	39.64	7.2	22.99	DF94	21.7	54.1	2.14	56.2	12.6019	0.095	10.5263
26.848	105.5	Croplands	1475	1446	395	4.6	0.22	0.67	0.14	0.72	19.59	1.16	17.75	42.9	124.95	36.95	8.23	21.43	NY28	8.3	48.8	2.23	56.1	14.4346	0.0499534	20.0187
27.0785	103.826	Croplands	2127	2097	172.5	2.11	0.14	0.26	3.7	7.84	36.46	1.41	26.63	25	95.55	19.76	5.71	11.46	2WN102	24.8	50.2	1.04	46.8	12.5454	0.04584	21.815
27.1166	103.834	Croplands	2110	2087	225	0.88	0.12	0.17	3.32	8.16	74.72	1.41	8.88	19	121.28	23.15	4.68	13.43	2WN120	37.2	43.7	1.35	46.8	12.4961	0.0706842	14.1474
26.8961	105.428	Croplands	1503	1467	280	3.13	0.14	0.23	1.51	9.75	13.37	1.1	8.88	52	124.95	29.5	7.89	17.11	NY13	6.5	41.4	1.91	58.4	15.2404	0.0329038	30.3916
26.8793	105.031	Croplands	1851	1823	310	1.82	0.22	0.54	1.45	14.74	25.6	1.1	17.75	29.1	238.88	37.95	6.77	22.01	NY49	8.5	62.4	2.48	58.6	12.0529	0.0756357	13.2213
27.2308	103.825	Croplands	1940	1898	135	3.05	0.19	0.28	1.41	14.78	28.69	1.6	44.38	14.1	121.28	25.58	7.47	14.84	2WN150	56.2	29.7	1.42	39.5	13.8094	0.105248	9.50135
27.1408	103.783	Croplands	1855	1817	172.5	3.67	0.13	0.5	1.75	8.1	14.02	1.6	17.75	17.1	77.18	18.37	8.05	10.65	2WN60	54.4	28.6	1.15	39.6	13.994	0.0622807	16.0563
27.1508	105.704	Croplands	1472	1458	180	0.9	0.09	0.44	1.35	7.13	68.72	1.04	17.75	33.6	139.65	21.07	4.53	12.22	DF13	22.4	44	1.59	60.8	13.079	0.036369	27.4959
26.9883	106.294	Croplands	1243	1240	390	2.74	0.71	0.58	0.25	0.36	26.12	1.29	115.38	17.7	143.33	32.06	7.6	18.59	QX82	20.9	61.4	2.19	51.4	14.8404	0.105028	9.52125
26.8719	105.591	Croplands	1480	1461	317.5	0.67	0.05	0.23	1.33	9.04	54.77	1.29	35.5	44.6	169.05	27.19	4.54	15.77	DF43	12.9	42.5	1.49	51.3	15.2603	0.0353587	28.2815
26.9031	105.607	Croplands	1557	1524	250	3.29	0.51	0.42	0.1	0.93	17.81	0.99	8.88	46.6	139.65	37.97	7.89	22.02	DF49	10.9	42.5	2.26	62.8	14.4206	0.0472532	21.1626
27.007	105.612	Croplands	1439	1506	157.5	1.2	0.09	0.31	5.86	7.05	11.71	1.23	8.88	24.3	158.03	30	4.88	17.4	DF136	12.1	63.6	2.02	53.5	14.2958	0.0716049	13.9655
26.9863	105.653	Croplands	1417	1487	222.5	1.35	0.13	0.53	1.14	6.7	60.2	1.23	17.75	28.8	147	25.67	4.42	14.89	DF151	12.8	58.4	1.81	53.7	14.4572	0.0517014	19.3418
26.9161	105.488	Croplands	1365	1340	395	1.37	0.16	0.58	1.68	15.24	97.71	1.23	8.88	28.2	113.93	24.26	6.03	14.07	DF64	26.2	45.6	1.64	53.7	14.3657	0.0498936	20.0426
27.1508	103.744	Croplands	2028	1996	87.5	0.59	0.06	0.31	1.7	3.65	24.44	1.48	8.88	8.5	66.15	12.01	4.69	6.97	2WN27	68.3	23.2	0.56	44.3	13.994	0.082	12.1951
27.0635	103.688	Croplands	1740	1739	145	4.24	0.24	0.18	2.43	2.49	11.19	1.42	17.75	42.4	25.73	5.15	7.79	2.99	2WN6	31.7	25.9	0.25	46.3	15.9329	0.00705189	141.806
27.1255	106.008	Croplands	1286	1265	72.5	1.73	0.04	0.19	0.74	5.47	10.78	1.11	8.88	28.8	113.93	23.31	6.87	13.52	DF37	6.3	64.9	1.52	58.1	14.5388	0.0469444	21.3018
27.2048	103.837	Croplands	1982	2069	130	2.19	0.09	0.28	1.84	19.52	12.67	1.36	106.5	27.2	55.13	30.48	6.01	17.68	2WN144	29.6	43.2	0.92	48.7	13.8094	0.065	15.3846
26.8942	105.419	Croplands	1463	1431	300	2.78	0.13	0.26	2.89	11.6	16.24	1.05	26.63	22.1	124.95	29.1	7.86	16.88	NY16	24.2	53.6	1.76	60.3	14.9683	0.0763801	13.0924
27.2158	105.149	Croplands	1737	1707	180	1.9	0.32	0.45	4.35	15.52	25.45	1.3	8.88	27.1	121.28	27.33	6.36	15.85	QXG63	29.1	43.8	1.69	50.8	12.4578	0.0584871	17.0978
27.1997	103.825	Croplands	1990	1939	295	4.57	0.07	0.41	1.13	24.53	29.01	1.24	8.88	21.8	66.15	24.3	8.25	14.1	2WN138	29.7	48.5	0.82	53.3	13.6738	0.0646789	15.461
27.1521	103.727	Croplands	1898	1871	187.5	1.46	0.28	0.27	4.72	6.98	17.99	1.24	8.88	12.5	69.83	15.97	6.93	9.26	2WN21	56.4	31.1	0.81	53.3	14.0846	0.07408	13.4989
27.0298	105.636	Croplands	1410	1496	190	1.53	0.17	0.35	1.9	5.82	8.77	1.24	17.75	21.4	102.9	21.1	5.08	12.24	DF127	12.8	65.8	1.46	53.3	14.2958	0.0571963	17.4837
27.0095	105.616	Croplands	1427	1506	330	2.67	0.11	0.42	2.42	5.89	24.16	1.24	8.88	48.9	102.9	24.36	6.77	14.13	DF133	7.3	43.8	1.79	53.3	14.2958	0.0288957	34.6072
26.9204	105.582	Croplands	1421	1400	937.5	4.22	0.27	0.63	1	12.39	39.62	1.24	17.75	29.4	150.68	29.3	5.57	17	DF55	12.5	58.1	2.07	53.2	14.9699	0.0578231	17.2941
27.2385	103.823	Croplands	1873	1852	217.5	6.14	0.15	0.6	0.29	0.26	11.38	1.49	44.38	13.7	99.23	30.99	8.07	17.97	2WN153	53.1	33.2	1.84	43.9	12.9924	0.131168	7.62382
27.0644	103.763	Croplands	2199	2164	167.5	0.84	0.09	0.17	3.1	11.31	51.44	1.49	8.88	13.5	95.55	14.72	4.81	8.54	2WN48	49.1	37.4	0.92	43.8	12.749	0.0632593	15.808
26.9908	103.83	Croplands	2190	2168	207.5	0.82	0.09	0.16	1.74	6.47	29.43	1.18	17.75	26.5	117.6	20.38	4.89	11.82	2WN132	30.3	43.2	1.09	55.5	12.5592	0.0446038	22.4196
27.1855	104.006	Croplands	1993	1968	227.5	1.87	1.89	0.19	6.92	12.39	39.17	1.18	17.75	31.6	95.55	20.65	6.52	11.97	3WN82	19.9	48.5	1.23	55.5	11.3149	0.0378797	26.3993
27.0604	105.722	Croplands	1433	1412	400	2.7	0.21	0.14	1.11	6.33	14.54	1.18	17.75	29	47.78	9.36	7.76	5.43	DF5	13.6	57.4	0.92	55.5	14.4894	0.0187241	53.407
26.987	106.278	Croplands	1217	1210	412.5	1.33	0.17	0.58	2.6	6.48	38.17	1.18	62.13	29.3	143.33	17.93	5.53	10.4	QX76	17.8	53	1.32	55.5	14.6254	0.0354949	28.1731
27.2699	103.882	Croplands	2181	2131	260	2.18	0.3	0.34	4.57	8.98	37.84	1.43	17.75	22.4	95.55	16.45	6.22	9.54	3WN91	21.4	56.2	1.06	46	11.4924	0.0425893	23.4801
27.1268	103.811	Croplands	2069	2036	190	0.83	0.13	0.27	2.34	5.25	57.07	1.68	8.88	12.7	88.2	20.97	4.98	12.16	2WN81	38.8	48.5	0.82	36.6	12.4961	0.095748	10.4441
27.1142	103.82	Croplands	2073	2042	117.5	1.05	0.12	0.15	4.02	12.98	57.67	1.68	8.88	14	172.73	29.36	5.02	17.03	2WN87	36.3	49.7	1.49	36.5	12.4961	0.121643	8.22079
27.2518	103.856	Croplands	2257	2220	195	5.43	0.24	0.21	0.26	0.11	6.2	1.37	88.75	45.9	73.5	16.36	8.12	9.49	3WN94	21.8	32.2	1.11	48.3	11.9771	0.0206754	48.3667
27.0319	105.629	Croplands	1378	1499	215	2.45	0.14	0.45	2.55	11.45	16.57	1.31	17.75	27.4	117.6	24.6	7.12	14.27	DF124	12.6	60	1.67	50.4	14.2958	0.0520803	19.2011
26.8729	104.447	Croplands	2138	2089	307.5	2.3	0.56	0.36	0.89	33.08	12.97	1.31	97.63	24.2	147	37.94	7.37	22.01	1WN34	35.9	39.9	2.22	50.6	12.104	0.0909504	10.995
27.2337	104.202	Urban and Built-up Lands	1969	1970	310	2.52	0.2	0.39	2.43	19	29.93	1.23	62.13	36	139.65	34.06	5.68	19.76	1WN69	24.3	39.7	1.33	53.7	12.0246	0.0548889	18.2186
27.0835	103.815	Urban and Built-up Lands	2129	2093	87.5	1.16	0.06	0.14	1.99	5.84	30.78	1.26	8.88	16.2	88.2	18.48	5.84	10.72	2WN99	38.8	45	1.02	52.3	12.5454	0.0661728	15.1119
27.0913	105.776	Cropland/Natural Vegetation Mosaics	1549	1547	420	0.78	0.1	0.36	2.19	9.67	55.52	0.82	8.88	32.6	161.7	32.76	4.92	19	DF97	21.8	45.5	2.02	68.9	14.4957	0.0582822	17.1579
27.2854	104.937	Cropland/Natural Vegetation Mosaics	1784	1744	280	1.98	0.4	0.69	1.71	79.6	21.66	1	17.75	28.4	135.98	39.03	6.74	22.64	QXG04	17.7	53.9	2.17	62.3	13.3906	0.0797183	12.5442
27.3	106.203	Cropland/Natural Vegetation Mosaics	1163	1135	395	1.99	0.43	0.61	2.04	9.41	45.39	1.25	17.75	26	113.93	25.12	7.4	14.57	QX28	15.4	58.6	1.66	52.8	14.6629	0.0560385	17.8449
27.3164	104.925	Cropland/Natural Vegetation Mosaics	1552	1473	375	1.94	0.39	0.4	1.52	78.5	14.85	1.25	8.88	35.4	113.93	33.93	7.14	19.68	QXG21	23	41.6	2.05	52.8	13.5006	0.0555932	17.9878
27.241	104.173	Cropland/Natural Vegetation Mosaics	1961	1964	137.5	2.18	0.4	0.66	3.03	40.5	11.43	1.25	35.5	32.5	135.98	41.21	6.85	23.9	1WN44	19.3	48.2	2.35	52.7	12.5172	0.0735385	13.5983
27.2787	104.931	Cropland/Natural Vegetation Mosaics	1775	1748	212.5	1.14	0.25	0.31	3.38	40.32	22.25	0.97	8.88	32.4	110.25	26.46	6.24	15.35	QXG06	17	50.5	1.78	63.4	13.3906	0.0473765	21.1075
27.3381	105.806	Cropland/Natural Vegetation Mosaics	1524	1523	172.5	1.85	0.18	0.56	0.95	13.8	23.95	1.19	8.88	24.5	139.65	30.32	6.45	17.59	DF30	14.3	61.2	2.06	55.1	12.7664	0.0717959	13.9284
26.8704	104.01	Cropland/Natural Vegetation Mosaics	2109	2120	247.5	2.04	0.16	0.22	5.87	13.26	62.25	1.13	44.38	9.5	176.4	37.38	5.42	21.68	3WN144	66.2	24.2	1.63	57.3	11.8618	0.228211	4.38192
27.4175	106.243	Cropland/Natural Vegetation Mosaics	1131	1072	270	0.92	0.07	0.3	2.41	3.9	39.62	1.07	35.5	27.3	106.58	23.73	5.3	13.76	JS01	18.4	54.3	1.57	59.5	15.3586	0.0504029	19.8401
27.2245	104.178	Cropland/Natural Vegetation Mosaics	1998	2000	212.5	2.74	0.36	0.41	1.52	42.15	30.01	1.07	8.88	28.4	169.05	43.46	7.4	25.2	1WN33	26.1	45.5	2.26	59.8	12.0246	0.0887324	11.2698
27.171	104.506	Cropland/Natural Vegetation Mosaics	1994	2001	312.5	1.36	0.14	0.44	6.93	23.62	35.54	1.07	8.88	42	231.53	37.35	5.25	21.66	HZ61	16.9	41.1	2.23	59.6	11.9072	0.0515714	19.3906
27.063	105.727	Cropland/Natural Vegetation Mosaics	1453	1450	675	1.84	0.33	0.46	0.86	10.66	40.79	1.26	26.63	19	139.65	26.41	5.53	15.32	DF53	25.9	55.2	1.71	52.5	14.4894	0.0806316	12.4021
27.2685	105.638	Cropland/Natural Vegetation Mosaics	1453	1449	147.5	0.96	0.08	0.32	1.4	8.94	15.43	1.2	8.88	26.4	124.95	25.71	5.05	14.91	DF36	7.5	66.1	1.51	54.7	13.6353	0.0564773	17.7062
27.0448	104.151	Cropland/Natural Vegetation Mosaics	2202	2128	165	1.56	0.13	0.33	3.62	11.14	31.04	1.14	8.88	27.3	135.98	27.91	4.67	16.19	4WN74	27.9	44.8	1.69	57	11.1568	0.059304	16.8623
27.2694	104.187	Cropland/Natural Vegetation Mosaics	1928	1925	270	3.3	0.1	0.46	1.86	21.26	17.41	1.14	8.88	33.7	106.58	35.5	8.23	20.59	HZ24	29.2	37.1	1.69	57	12.5172	0.0610979	16.3672
27.2708	104.185	Cropland/Natural Vegetation Mosaics	1932	1927	240	4.24	0.12	0.6	1.05	21.37	22.92	1.14	8.88	24.1	132.3	49.97	8.17	28.98	HZ27	29.5	46.4	2.19	57	12.5172	0.120249	8.31608
27.1963	104.476	Cropland/Natural Vegetation Mosaics	1965	1966	360	2.34	0.27	0.55	3.8	33.4	18.98	1.14	8.88	31.4	150.68	30.87	7.46	17.9	HZ48	16	52.5	1.94	56.9	12.4799	0.0570064	17.5419
26.5599	105.227	Cropland/Natural Vegetation Mosaics	1589	1590	250	1.8	1.8	0.34	1.48	12.56	15.48	1.08	35.5	0	158.03	35.36	5.76	20.51	NY56	0	0	2.28	59.3	14.4218	#DIV/0!	#DIV/0!
27.2067	104.471	Cropland/Natural Vegetation Mosaics	1968	1973	182.5	1.64	0.29	0.4	6.8	22.99	29.84	1.08	8.88	28	161.7	32.74	5.25	18.99	HZ41	44.6	27.4	1.61	59.2	11.8264	0.0678214	14.7446
27.2989	106.18	Cropland/Natural Vegetation Mosaics	1234	1227	400	2.11	0.15	0.36	10.71	8.42	19.83	1.08	53.25	30.3	135.98	25.51	7.05	14.79	QX40	15.2	54.5	1.76	59.2	14.7644	0.0488119	20.4868
26.9832	105.705	Cropland/Natural Vegetation Mosaics	1343	1343	140	1.29	0.25	0.25	1.97	7.84	2.94	1.33	8.88	29.6	117.6	22.25	5.79	12.9	DF70	14.2	56.1	1.49	49.8	15.1146	0.0435811	22.9457
26.8899	105.351	Cropland/Natural Vegetation Mosaics	1544	1539	150	1.58	0.15	0.37	1.05	7.65	14.12	1.02	35.5	46	169.05	38.99	5.38	22.62	NY23	13.6	40.3	2.31	61.5	14.2939	0.0491739	20.336
27.3168	104.928	Cropland/Natural Vegetation Mosaics	1513	1488	250	1.09	0.12	0.36	2.69	31.32	21.27	1.27	17.75	33.5	124.95	31.46	5.15	18.25	QXG20	29.4	37.2	2	52.3	13.5006	0.0544776	18.3562
27.0954	105.776	Cropland/Natural Vegetation Mosaics	1543	1539	395	1.55	0.12	0.35	1.62	12.35	33.12	0.98	79.88	31.8	246.23	37.94	4.87	22.01	DF96	17	51.2	2.51	63.1	13.6726	0.0692138	14.448
27.3397	105.799	Cropland/Natural Vegetation Mosaics	1583	1582	187.5	0.93	0.12	0.39	1.32	8	28.12	1.21	17.75	28.1	106.58	22.91	4.56	13.29	DF25	15.5	56.4	1.67	54.4	12.7664	0.0472954	21.1437
27.2509	104.194	Cropland/Natural Vegetation Mosaics	1615	1619	205	2.9	0.28	0.52	1.15	28.97	29.93	1.46	17.75	29.7	117.6	29.06	7.62	16.86	1WN95	19.9	50.4	1.64	44.8	12.5172	0.0567677	17.6157
27.2233	104.204	Cropland/Natural Vegetation Mosaics	2009	2010	295	2.1	0.12	0.36	4.39	32.62	31.13	1.15	17.75	41.2	154.35	44.52	6.53	25.82	1WN77	22.1	36.7	2.38	56.5	12.0246	0.0626699	15.9566
27.2932	106.239	Cropland/Natural Vegetation Mosaics	1286	1151	1250	1.37	0.21	0.46	4.16	17.68	75.43	1.15	168.63	19.6	102.9	19.14	7.37	11.1	QX03	26.3	54.2	1.24	56.4	14.3236	0.0566327	17.6577
27.201	104.474	Cropland/Natural Vegetation Mosaics	2019	2023	410	2.13	0.18	0.51	4.85	21.55	20.64	1.15	35.5	34.7	139.65	30.26	6.73	17.55	HZ44	20	45.3	1.97	56.7	11.8264	0.0505764	19.7721
27.2899	104.915	Cropland/Natural Vegetation Mosaics	1363	1744	200	1.45	0.25	0.42	2.37	30.88	21.08	1.15	44.38	24.2	139.65	27.73	6.02	16.08	QXG02	19.6	56.2	1.68	56.6	13.6858	0.0664463	15.0498
27.2454	104.209	Cropland/Natural Vegetation Mosaics	1933	1935	110	2.87	0.06	0.33	2.45	27.99	48.88	1.4	26.63	20.2	102.9	29.55	7.91	17.14	1WN64	33.9	45.8	1.42	47.2	12.7219	0.0848515	11.7853
27.2313	104.167	Cropland/Natural Vegetation Mosaics	2032	2029	230	1.92	0.34	0.41	3.43	34.73	24.87	1.09	26.63	28.7	124.95	37.29	6.54	21.63	1WN37	22.9	48.4	1.96	58.9	11.7351	0.0753659	13.2686
27.2862	106.168	Cropland/Natural Vegetation Mosaics	1259	1201	365	2.26	0.29	0.63	2.29	9.95	25.16	1.09	26.63	28.5	161.7	39.56	6.41	22.94	QX56	14.6	56.8	2.41	58.8	14.7644	0.0804912	12.4237
27.2951	104.944	Cropland/Natural Vegetation Mosaics	1758	1718	450	1.64	0.26	0.53	3.1	42.01	36.36	1.03	79.88	27.6	154.35	30.58	5.47	17.74	QXG01	17.2	55.1	1.95	61.2	13.3906	0.0642754	15.5581
27.339	105.8	Cropland/Natural Vegetation Mosaics	1563	1560	217.5	1.29	0.15	0.38	1.1	9.83	6.6	1.22	8.88	25	161.7	30.32	5.27	17.58	DF26	16.5	58.5	1.97	53.1	12.7664	0.07032	14.2207
27.2162	106.176	Cropland/Natural Vegetation Mosaics	1149	1112	352.5	1.35	0.21	0.45	3.27	8.62	17.7	1.22	8.88	33	80.85	16.6	6.71	9.63	QX73	21.4	45.6	1.28	53.9	15.2476	0.0291818	34.2679
27.2093	106.169	Cropland/Natural Vegetation Mosaics	1145	1112	417.5	1.72	0.28	0.54	3.25	6.54	47.09	1.22	35.5	29.9	91.88	16.69	6.49	9.68	QX75	19.8	50.3	1.52	54.1	15.2476	0.0323746	30.8884
27.2656	105.625	Cropland/Natural Vegetation Mosaics	1455	1446	430	0.77	0.05	0.28	1.21	7.81	60.43	1.16	35.5	31	205.8	27.22	4.59	15.79	DF43	18.2	50.8	1.68	56.3	13.6353	0.0509355	19.6327
27.2767	106.161	Cropland/Natural Vegetation Mosaics	1261	1207	265	1.27	0.13	0.41	4.83	7.94	23.67	1.1	44.38	28.3	165.38	31.63	5	18.34	QX59	13.2	58.5	1.97	58.4	14.7644	0.0648057	15.4308
27.4168	106.243	Cropland/Natural Vegetation Mosaics	1130	1086	367.5	1.6	0.1	0.35	2.48	3.91	32.47	1.1	26.63	36	113.93	22.78	6.43	13.21	JS02	18.8	45.2	1.53	58.7	15.3586	0.0366944	27.2521
27.2812	106.162	Cropland/Natural Vegetation Mosaics	1280	1249	130	0.91	0.09	0.4	3.76	7.53	28.69	1.1	17.75	32.5	169.05	32.92	4.92	19.09	QX58	12.7	54.8	2.05	58.7	14.7644	0.0587385	17.0246
27.2213	104.202	Cropland/Natural Vegetation Mosaics	1981	1981	345	3.94	0.11	0.48	0.34	17.15	23.46	1.1	17.75	26.8	150.68	53.72	8.15	31.16	1WN79	36	37.2	2.78	58.6	12.0246	0.116269	8.60077
27.0988	105.776	Cropland/Natural Vegetation Mosaics	1542	1544	402.5	1.56	0.18	0.51	2.37	10.49	39.62	1.1	17.75	31.6	147	29.67	5.63	17.21	DF95	19.8	48.5	1.88	58.6	13.6726	0.054462	18.3614
27.2975	106.205	Cropland/Natural Vegetation Mosaics	1175	1138	282.5	2.19	0.46	0.59	0.64	0.36	32.93	1.1	44.38	30.8	102.9	22.17	7.43	12.86	QX27	24.4	44.8	1.46	58.6	14.6629	0.0417532	23.9502
27.2919	104.941	Cropland/Natural Vegetation Mosaics	1780	1744	255	1.7	0.34	0.61	3.35	58.05	46.51	1.04	8.88	41.1	132.3	29.87	7.59	17.32	QXG03	12.7	46.2	2.09	60.9	13.3906	0.0421411	23.7298
27.416	106.244	Cropland/Natural Vegetation Mosaics	1136	1108	435	0.75	0.09	0.48	2.15	3.78	45.95	1.04	71	28	113.93	22.97	4.83	13.32	JS03	14.7	57.3	1.65	60.8	14.9296	0.0475714	21.021
26.9198	103.935	Cropland/Natural Vegetation Mosaics	2217	2226	142.5	1.87	0.31	0.28	13.28	14.71	30.78	1.04	17.75	30.6	124.95	20.95	5.63	12.15	3WN108	30	39.4	1.14	60.7	11.5719	0.0397059	25.1852
27.0567	103.981	Cropland/Natural Vegetation Mosaics	1975	1984	247.5	2.19	0.08	0.44	1.81	11.77	61.55	1.23	8.88	18.4	110.25	21.55	6.58	12.5	2WN134	39.6	42	1.14	53.7	11.8901	0.0679348	14.72
27.4174	106.245	Cropland/Natural Vegetation Mosaics	1126	1060	402.5	1.76	0.1	0.57	1.95	4.38	35.85	1.23	35.5	35.1	106.58	26.1	6.5	15.14	JS04	13.5	51.4	1.71	53.7	15.3586	0.0431339	23.1836
27.2438	104.168	Cropland/Natural Vegetation Mosaics	1990	1991	232.5	1.62	0.24	0.35	3.73	29.89	16.13	1.17	17.75	37.9	128.63	38.86	5.87	22.54	1WN40	20.2	41.9	2.11	56	12.8772	0.0594723	16.8146
27.2508	104.177	Cropland/Natural Vegetation Mosaics	1801	1809	275	1.47	0.2	0.3	3.04	18.88	26.65	1.17	44.38	44.4	147	29.07	5.94	16.86	1WN91	18.9	36.7	1.72	56	12.5172	0.037973	26.3345
27.0632	105.726	Cropland/Natural Vegetation Mosaics	1455	1449	550	2.4	0.19	0.66	0.5	14.52	54.95	1.17	8.88	21.3	169.05	38.24	6.33	22.18	DF52	24.2	54.5	2.39	56	14.4894	0.104131	9.60325
27.2093	104.196	Cropland/Natural Vegetation Mosaics	2019	2016	335	2	0.09	0.3	1.68	25.36	28.69	0.93	550.25	15.7	150.68	65.49	5.3	37.98	1WN08	50.5	33.8	2.67	65.1	12.0246	0.241911	4.13375
27.2654	105.624	Cropland/Natural Vegetation Mosaics	1469	1464	850	0.83	0.06	0.12	0.81	8.9	56.48	1.11	115.38	16.6	286.65	35.71	4.65	20.71	DF42	39.1	44.2	2.29	58.3	13.6353	0.124759	8.01545
27.2731	106.158	Cropland/Natural Vegetation Mosaics	1256	1213	292.5	1.46	0.14	0.48	4.62	9.08	43.78	1.11	35.5	28.8	169.05	32.37	5.37	18.77	QX60	12.1	59.1	1.98	58.3	14.7644	0.0651736	15.3436
27.2854	106.165	Cropland/Natural Vegetation Mosaics	1294	1250	337.5	1.92	0.17	0.53	2.71	6.9	31.75	1.11	8.88	32.3	172.73	39.95	5.97	23.17	QX57	11.8	56	2.28	58.2	14.7644	0.0717337	13.9404
26.8899	105.351	Cropland/Natural Vegetation Mosaics	1544	1545	137.5	2.23	0.23	0.18	1.05	5.65	2.73	1.24	8.88	41.9	102.9	25.33	7.22	14.69	NY24	13.2	44.9	1.55	53.4	14.2939	0.0350597	28.5228
27.0622	105.774	Cropland/Natural Vegetation Mosaics	1401	1397	245	1.55	0.25	0.54	0.32	0.84	8.94	1.24	8.88	23.5	102.9	30.06	8.25	17.44	DF85	16.5	60	1.73	53.2	14.4957	0.0742128	13.4748
27.1988	104.469	Cropland/Natural Vegetation Mosaics	1887	1891	255	2.82	0.13	0.6	5.16	18.6	10.14	1.24	8.88	33.8	113.93	23.43	7.75	13.59	HZ38	15.1	51.2	1.67	53.2	12.4799	0.0402071	24.8712
26.8226	103.982	Cropland/Natural Vegetation Mosaics	1994	1985	37.5	1.06	0.07	0.14	1.39	5.71	42.25	1.18	8.88	10.4	161.7	25.91	5.42	15.03	3WN133	57	32.6	1.26	55.4	12.3943	0.144519	6.91949
27.3152	104.928	Cropland/Natural Vegetation Mosaics	1480	1434	242.5	1.4	0.18	0.31	2.31	31.36	15.01	1.18	17.75	25.6	110.25	28.09	6.2	16.29	QXG19	42.7	31.7	2.07	55.4	13.5006	0.0636328	15.7152
27.2755	104.2	Cropland/Natural Vegetation Mosaics	2089	2089	137.5	4.31	0.09	0.5	0.9	16.73	12.19	1.12	26.63	21.7	154.35	47.89	8.1	27.78	HZ34	30.3	48	2.38	57.8	12.5172	0.128018	7.81138
27.2696	104.195	Cropland/Natural Vegetation Mosaics	1960	1959	165	1.34	0.09	0.41	4.14	18.4	18.69	1.12	8.88	39.8	172.73	41	5.18	23.78	HZ30	21.7	38.5	2.02	57.7	12.5172	0.0597487	16.7368
27.3022	106.2	Cropland/Natural Vegetation Mosaics	1184	1128	345	4.49	0.18	0.6	0.46	0.17	47.53	1.12	71	24.2	124.95	26.25	7.74	15.22	QX29	12.8	63	1.67	57.7	14.6629	0.0628926	15.9001
27.2326	104.175	Cropland/Natural Vegetation Mosaics	2022	2013	162.5	1.58	0.23	0.24	3.74	21.11	13.57	1.12	17.75	30.6	132.3	36.49	7.23	21.16	1WN48	21.6	47.8	2.15	57.6	12.0246	0.0691503	14.4612
27.1845	104.501	Cropland/Natural Vegetation Mosaics	1830	1826	197.5	2.94	0.67	0.56	0.57	0.48	13.42	1.12	8.88	25.9	139.65	31.37	7.67	18.2	HZ54	25.6	48.6	1.96	57.6	11.9072	0.0702703	14.2308
27.3476	105.802	Cropland/Natural Vegetation Mosaics	1554	1544	320	1.08	0.11	0.44	3.06	11.09	24.3	1.06	17.75	31.2	158.03	29.74	5.38	17.25	DF33	17.8	51	1.98	60	13.1869	0.0552885	18.087
26.8597	104.025	Cropland/Natural Vegetation Mosaics	2051	2053	172.5	5.43	0.18	0.43	0.71	0.64	30.44	1.31	35.5	14.4	95.55	30.89	7.35	17.91	4WN142	64.7	20.9	1.55	50.8	11.8618	0.124375	8.0402
27.2055	105.652	Cropland/Natural Vegetation Mosaics	1638	1613	365	2.16	0.41	0.33	1.94	5.89	57.27	0.88	8.88	40.6	117.6	22.07	4.9	12.8	DF73	27.9	31.5	1.43	66.7	12.8292	0.0315271	31.7188
26.8491	105.226	Cropland/Natural Vegetation Mosaics	1606	1573	395	2.42	0.17	0.56	3.03	16.38	26.57	1	204.13	46.5	172.73	38.69	5.93	22.44	NY7	11.2	42.3	2.46	62.4	13.2001	0.0482581	20.7219
27.2529	106.009	Cropland/Natural Vegetation Mosaics	1500	1480	255	2.11	0.43	0.72	0.73	18.37	66.5	1	26.63	19.7	150.68	33.64	6.61	19.51	DF31	19.9	60.4	2.33	62.3	12.7438	0.0990355	10.0974
27.1269	106.195	Cropland/Natural Vegetation Mosaics	1125	1141	225	1.57	0.4	0.3	4.08	7.28	20.2	1.25	8.88	38.2	95.55	20.05	7.54	11.63	QX10	12	49.8	1.26	53	15.1992	0.030445	32.8461
26.9095	105.071	Cropland/Natural Vegetation Mosaics	1879	1852	360	2	2	0.38	1.32	12.38	20.32	1.25	53.25	22.5	158.03	37.14	6.86	21.54	NY52	14.8	62.6	2.25	52.8	13.4899	0.0957333	10.4457
26.6905	104.53	Cropland/Natural Vegetation Mosaics	2167	2071	197.5	3.77	0.14	0.54	1.38	68	17.81	1.25	213	29.2	143.33	52.87	7.62	30.66	1WN7	17.4	53.4	2.55	52.7	11.451	0.105	9.52381
27.1935	104.423	Cropland/Natural Vegetation Mosaics	2000	2015	200	4.28	0.1	0.46	1.28	18.63	18.69	1.19	8.88	24.3	150.68	46.5	8.21	26.97	HZ32	21.8	53.8	2.43	55	12.4225	0.110988	9.01001
27.3678	105.636	Cropland/Natural Vegetation Mosaics	1492	1461	370	1.49	0.28	0.38	1.16	4.17	58.91	1.19	8.88	34.3	80.85	22.97	7.73	13.32	DF88	13.6	52.2	1.57	55.1	13.2935	0.0388338	25.7508
27.2056	104.413	Cropland/Natural Vegetation Mosaics	1855	1888	292.5	3.89	0.11	0.53	1.62	32.31	17.81	1.19	8.88	22.9	147	49.22	8.12	28.55	HZ35	28.6	48.5	2.44	55.1	12.6733	0.124672	8.02102
27.1962	105.683	Cropland/Natural Vegetation Mosaics	1580	1580	95	0.99	0.11	0.43	2.89	9.65	21.14	0.94	8.88	23.3	169.05	28.37	4.87	16.46	DF19	30.2	46.5	1.59	64.4	13.0368	0.0706438	14.1555
26.9245	106.022	Cropland/Natural Vegetation Mosaics	1294	1271	650	2	0.15	0.49	3.57	6.51	63.44	1.13	35.5	32.2	121.28	22.56	6.67	13.08	QX25	12.2	55.6	1.71	57.2	14.8918	0.0406211	24.6177
27.3727	106.458	Cropland/Natural Vegetation Mosaics	993	991	220	1.7	0.33	0.59	2	7.76	8.94	1.07	17.75	53.7	88.2	23.84	8.15	13.83	JS16	11.6	34.7	1.32	59.5	15.1654	0.0257542	38.8286
26.5696	105.258	Cropland/Natural Vegetation Mosaics	1596	1574	345	2.32	0.27	0.32	2.04	10.53	3.27	1.07	35.5	46.8	106.58	25.27	7.59	14.66	NY19	13.4	39.8	1.7	59.5	14.3742	0.0313248	31.9236
27.4863	105.403	Cropland/Natural Vegetation Mosaics	1546	1599	975	3.22	0.18	0.49	4.09	27.52	15.27	1.07	115.38	33.2	147	29.04	7.28	16.84	QXG26	22	44.8	1.8	59.5	12.6729	0.0507229	19.715
26.7254	104.146	Cropland/Natural Vegetation Mosaics	2138	2306	175	2.69	0.23	0.36	2.78	40.24	91.23	1.07	17.75	35.4	124.95	40.15	7.67	23.29	1WN49	20	44.6	1.98	59.7	11.0414	0.065791	15.1997
26.8307	105.347	Cropland/Natural Vegetation Mosaics	1470	1433	220	1.96	0.12	0.3	2.72	10.87	11.05	1.07	17.75	33	147	32.21	6.74	18.68	NY10	25.8	41.2	2.08	59.7	14.3789	0.0566061	17.666
26.8578	106.098	Cropland/Natural Vegetation Mosaics	1326	1324	380	3.21	0.3	0.77	0.71	0.27	23.53	1.07	62.13	24.6	132.3	29.32	7.61	17.01	QX31	11.4	64	1.89	59.7	14.4033	0.0691463	14.4621
27.2207	104.403	Cropland/Natural Vegetation Mosaics	1838	1820	282.5	2.58	0.14	0.39	6.16	17.01	17.19	1.26	26.63	21.5	110.25	23.78	6.94	13.79	HZ39	29.6	48.9	1.71	52.6	12.6733	0.0641395	15.591
27.2611	104.06	Cropland/Natural Vegetation Mosaics	1984	2022	350	1.3	0.21	0.27	5	9.58	52.97	1.2	53.25	29	165.38	31.43	4.95	18.23	3WN35	17.4	53.6	2.02	54.8	11.6164	0.0628621	15.9078
27.3677	106.458	Cropland/Natural Vegetation Mosaics	991	969	442.5	1.46	0.3	3.24	5.59	9.68	51.27	1.14	17.75	32.2	73.5	16.3	7.3	9.45	JS13	13.8	54	1.09	57	15.1654	0.0293478	34.0741
27.0541	105.695	Cropland/Natural Vegetation Mosaics	1405	1467	165	0.78	0.08	0.34	1.08	6.27	47.38	1.14	17.75	46	139.65	24.76	4.6	14.36	DF166	10.8	43.1	1.76	56.9	14.606	0.0312174	32.0334
26.9491	105.134	Cropland/Natural Vegetation Mosaics	1657	1633	297.5	1.51	0.14	0.36	3.23	12.94	39.97	1.14	26.63	25.4	126.42	24.04	5.91	13.94	NY43	14	60.6	1.52	57.1	13.1489	0.0548819	18.2209
27.689	105.4	Cropland/Natural Vegetation Mosaics	1343	1443	295	1.37	0.19	0.27	2.8	49.25	18.75	1.14	8.88	17.7	113.93	32.35	6.04	18.77	QXG18	31.2	51	2.23	57.1	13.064	0.106045	9.42994
27.3235	105.207	Cropland/Natural Vegetation Mosaics	1661	1610	340	1.94	0.18	0.46	6.78	20.01	18.16	1.39	35.5	24.6	183.75	33.13	5.72	19.22	QXG38	28.6	46.8	1.96	47.4	12.4078	0.0781301	12.7992
26.6087	103.796	Cropland/Natural Vegetation Mosaics	2153	2472	267.5	4.55	0.09	0.44	0.23	12.17	30.01	1.08	35.5	35.2	187.43	64.24	8.26	37.26	1WN76	20	44.8	2.9	59.4	14.5582	0.105852	9.44713
27.4943	106.584	Cropland/Natural Vegetation Mosaics	1032	951	195	1.19	0.29	0.41	1.96	2.86	10.36	1.08	17.75	17.9	69.83	17.04	7.27	9.88	JS19	23.5	58.6	1.05	59.4	15.7993	0.0551955	18.1174
27.3415	104.997	Cropland/Natural Vegetation Mosaics	1669	1780	725	1.7	0.15	0.33	4.7	8.74	41.64	1.08	71	47.5	180.08	28.8	5.15	16.7	QXG59	7.9	44.6	2.01	59.2	12.0285	0.0351579	28.4431
27.1866	104.432	Cropland/Natural Vegetation Mosaics	1995	2017	170	0.75	0.06	0.2	2.34	4.65	5.96	1.02	26.63	38	102.9	19.34	4.95	11.22	HZ29	13	49	1.1	61.6	12.4225	0.0295263	33.8681
26.9418	105.507	Cropland/Natural Vegetation Mosaics	1492	1459	257.5	0.94	0.09	0.34	1.25	11.5	44.58	1.27	53.25	28	257.25	55.17	4.97	32	DF40	19.1	52.9	2.88	51.9	14.3017	0.114286	8.75
26.7037	104.39	Cropland/Natural Vegetation Mosaics	1645	1640	127.5	1.81	0.15	0.44	10.08	29.68	35.85	1.21	8.88	7.4	139.65	40.35	6.19	23.41	1WN28	40.9	51.7	2.19	54.5	14.7046	0.316351	3.16104
27.0883	106.001	Cropland/Natural Vegetation Mosaics	1314	1237	380	1.38	0.26	0.47	8.13	7.54	17.75	1.21	17.75	27.8	139.65	27.08	6.53	15.7	QX37	18	54.2	1.84	54.5	14.8111	0.0564748	17.707
27.6251	105.354	Cropland/Natural Vegetation Mosaics	1326	1313	372.5	2.04	0.43	0.52	1.22	31.03	29.93	1.21	8.88	21.6	128.63	33.46	6.82	19.41	QXG14	30.5	48	2.21	54.5	14.0908	0.0898611	11.1283
27.0799	106.002	Cropland/Natural Vegetation Mosaics	1280	1243	800	2.52	0.67	0.76	0.69	0.39	28.2	0.95	53.25	37.8	161.7	39.83	7.42	23.1	QX34	9.7	52.5	2.59	64	14.9399	0.0611111	16.3636
27.1579	104.348	Cropland/Natural Vegetation Mosaics	2028	1946	265	2.36	0.18	0.49	4.14	13.54	22.78	1.15	8.88	43	154.35	27.67	7.25	16.05	HZ65	23.9	33.1	1.68	56.7	13.2175	0.0373256	26.7913
26.6836	104.199	Cropland/Natural Vegetation Mosaics	1961	2271	255	2.37	0.47	0.52	1.84	41.19	7.29	1.15	26.63	17.1	121.28	36.71	7.19	21.29	1WN43	37.6	45.3	2.18	56.6	12.3019	0.124503	8.03194
26.7259	106.033	Cropland/Natural Vegetation Mosaics	1428	1395	450	1.02	0.07	0.34	5.43	9.25	122.65	1.15	44.38	28.2	176.4	28.93	4.32	16.78	ZJ10	12.8	59.1	2.06	56.6	14.5299	0.0595035	16.8057
26.8313	105.973	Cropland/Natural Vegetation Mosaics	1498	1450	220	1.8	0.21	0.45	2.12	8.67	41.76	0.92	17.75	33.4	143.33	35.36	6.11	20.51	QX70	14.4	52.2	2.13	65.4	14.2362	0.0614072	16.2847
26.948	105.927	Cropland/Natural Vegetation Mosaics	1316	1278	205	1.17	0.15	0.5	5.37	9.56	45.53	1.09	26.63	19	161.7	29.66	5.16	17.2	QX64	26.2	54.8	1.96	58.9	15.3108	0.0905263	11.0465
27.2741	104.738	Cropland/Natural Vegetation Mosaics	1762	1768	180	4.48	0.12	0.4	3.82	21.25	23.46	1.09	35.5	23.7	132.3	34.87	8	20.22	HZ14	27.8	48.5	1.85	58.7	12.3817	0.0853165	11.7211
26.6965	104.525	Cropland/Natural Vegetation Mosaics	2124	2075	207.5	4.39	0.16	0.46	1.33	50.6	44.18	1.03	221.88	46.8	139.65	67.22	7.83	38.99	1WN10	9.7	43.5	2.83	61.3	12.43	0.083312	12.0031
26.5161	104.053	Cropland/Natural Vegetation Mosaics	1895	2318	147.5	6.2	0.14	0.44	0.43	0.57	6.48	1.03	35.5	63.2	139.65	31.14	7.84	18.06	1WN93	12.8	23.9	1.94	61.3	14.0883	0.0285759	34.9945
27.2641	105.667	Cropland/Natural Vegetation Mosaics	1692	1673	365	2.95	0.59	0.24	2.04	8.9	37.84	1.03	8.88	29.6	117.6	21.25	6.75	12.32	DF76	18.6	51.8	1.47	61.3	13.2771	0.0416216	24.026
27.3322	106.318	Cropland/Natural Vegetation Mosaics	1269	1243	170	1.46	0.13	0.31	2.9	3.71	27.97	1.03	17.75	40.9	139.65	33.54	5.35	19.45	JS10	12	47.1	1.7	61.3	14.3757	0.047555	21.0283
26.8574	105.52	Cropland/Natural Vegetation Mosaics	1525	1483	295	1.6	0.25	0.28	1.99	4.13	10.82	1.03	17.75	37	84.53	17.02	5.91	9.87	NY31	10	53	1.29	61.1	14.4346	0.0266757	37.4873
27.5107	105.319	Cropland/Natural Vegetation Mosaics	1430	1454	1387.5	1.55	0.16	0.3	5.76	22.11	52.28	1.22	79.88	31.7	297.68	28.72	5.5	16.66	QXG29	17	51.2	2.11	54	13.5999	0.0525552	19.0276
26.6489	104.633	Cropland/Natural Vegetation Mosaics	1951	2182	687.5	3.03	0.19	0.61	4.05	36.15	32.84	1.22	106.5	10.4	147	64.19	6.66	37.23	1WN1	61	28.6	2.71	53.8	12.4636	0.357981	2.79345
26.8699	105.533	Cropland/Natural Vegetation Mosaics	1505	1470	285	1.38	0.15	0.29	2.16	8.45	43.65	1.22	8.88	26.8	121.28	22.8	5.69	13.22	NY34	13	60.3	1.56	53.8	14.4346	0.0493284	20.2723
26.59	104.608	Cropland/Natural Vegetation Mosaics	1765	1999	230	4.17	0.12	0.48	0.47	38.08	39.28	1.22	8.88	10.2	132.3	49.37	8.44	28.64	1WN4	14.2	75.5	2.43	54.1	13.686	0.280784	3.56145
27.2958	103.973	Cropland/Natural Vegetation Mosaics	1971	2017	185	3.14	0.35	0.3	8.06	10.24	19.34	1.16	17.75	17.8	66.15	13.12	7.76	7.61	3WN89	26.4	55.8	0.73	56.4	12.8168	0.0427528	23.3903
26.6885	104.141	Cropland/Natural Vegetation Mosaics	1982	2306	205	2.02	0.17	0.4	1.98	31.93	31.66	1.16	53.25	25.8	205.8	47.88	6.32	27.77	1WN52	21.1	53.1	2.66	56.1	12.4204	0.107636	9.2906
26.5554	105.252	Cropland/Natural Vegetation Mosaics	1592	1564	162.5	3.39	0.48	0.4	0.12	0.8	20.32	1.16	8.88	33.8	99.23	24.87	8.01	14.43	NY22	21.6	44.6	1.39	56.1	14.3742	0.0426923	23.4234
26.9853	106.302	Cropland/Natural Vegetation Mosaics	1232	1220	395	2.63	0.23	0.65	5.07	6.84	57.27	1.16	177.5	35.9	113.93	23.1	6.96	13.4	QX85	19.9	44.2	1.77	56.1	14.8562	0.0373259	26.791
27.1234	106.234	Cropland/Natural Vegetation Mosaics	1111	1246	587.5	1.5	0.21	0.46	5.05	5.87	37.63	1.1	17.75	23.7	110.25	20.43	6.05	11.85	QX13	31.6	44.7	1.45	58.4	15.2542	0.05	20
26.9817	106.287	Cropland/Natural Vegetation Mosaics	1249	1250	900	2.35	0.5	0.64	0.67	4.91	57.07	1.29	1420	24.4	132.3	17.67	7.74	10.25	QX79	19.2	56.4	1.36	51.3	14.8571	0.0420082	23.8049
27.4115	106.698	Cropland/Natural Vegetation Mosaics	964	926	270	2.48	0.27	0.56	0.38	0.35	17.47	1.17	35.5	37.2	77.18	17.19	8.27	9.97	JS22	7.6	55.2	1.12	56	15.9739	0.0268011	37.3119
27.2722	106.259	Cropland/Natural Vegetation Mosaics	1117	1131	400	2.16	0.3	0.6	3.13	12.83	49.97	1.17	17.75	14.8	143.33	33.89	7.22	19.65	QX16	41	44.3	2.07	56	14.7604	0.13277	7.53181
27.369	106.315	Cropland/Natural Vegetation Mosaics	1069	1125	280	2.25	0.59	1.78	0.38	0.35	34.65	1.17	26.63	29.8	121.28	31.2	7.5	18.1	JS4	18.3	51.8	2.09	55.8	14.9017	0.0607383	16.4641
27.0484	105.271	Cropland/Natural Vegetation Mosaics	1616	1587	150	1.02	1.02	0.23	1.92	8.15	6.76	1.17	35.5	23.4	124.95	27.23	5.93	15.79	NY55	18.2	58.5	1.63	55.8	14.1514	0.0674786	14.8195
27.2288	105.619	Cropland/Natural Vegetation Mosaics	1652	1641	105	1.25	0.18	0.59	2.56	7.5	15.27	0.93	8.88	26.3	110.25	26.33	7.26	15.27	DF79	21.8	51.8	1.65	65	13.2657	0.0580608	17.2233
26.738	106.091	Cropland/Natural Vegetation Mosaics	1332	1303	400	2.25	0.14	0.2	5.36	4.46	10.82	1.11	17.75	29.9	84.53	18.75	6.81	10.88	ZJ16	17.4	52.7	1.53	58	14.4572	0.036388	27.4816
27.232	105.967	Cropland/Natural Vegetation Mosaics	1604	1578	375	1.05	0.15	0.38	0.93	6.08	22.99	1.36	26.63	17.5	158.03	28.01	5.34	16.24	DF25	24	58.5	1.77	48.8	12.3051	0.0928	10.7759
27.5883	105.371	Cropland/Natural Vegetation Mosaics	1321	1300	240	1.82	0.35	0.43	4.51	100.35	90.08	1.36	8.88	20.6	128.63	41.87	6.92	24.28	QXG12	27.6	51.7	2.46	48.8	13.4967	0.117864	8.48435
27.2815	104.098	Cropland/Natural Vegetation Mosaics	1912	2063	347.5	1.57	0.23	0.26	18.37	13.26	45.39	1.05	62.13	32.5	205.8	43.04	4.95	24.97	3WN37	17.6	49.9	2.47	60.5	11.9428	0.0768308	13.0156
27.3367	106.583	Cropland/Natural Vegetation Mosaics	909	924	195	2.16	0.28	0.45	0.38	0.35	9.29	1.3	8.88	35.4	88.2	21.46	8.15	12.44	JS28	12.4	52.2	1.19	50.9	15.931	0.0351412	28.4566
26.7042	104.528	Cropland/Natural Vegetation Mosaics	2055	2078	297.5	2.51	0.11	0.39	2.48	31.35	28.28	1.3	53.25	31.6	110.25	43.03	7.31	24.96	1WN13	28.1	40.2	2.06	50.8	11.3229	0.0789873	12.6603
27.0657	105.729	Cropland/Natural Vegetation Mosaics	1471	1444	155	1.26	0.23	0.33	1.38	5.72	16.13	1.24	17.75	26.6	110.25	21.39	5.03	12.41	DF1	15.5	57.9	1.38	53.3	14.4894	0.0466541	21.4343
26.7313	106.016	Cropland/Natural Vegetation Mosaics	1364	1339	392.5	2.62	0.14	0.38	5.11	15.15	57.27	1.24	17.75	35	147	35.75	7.21	20.73	ZJ13	27.5	37.5	2.3	53.3	14.5299	0.0592286	16.8837
27.0584	105.181	Cropland/Natural Vegetation Mosaics	1553	1517	267.5	1.07	0.17	0.4	3.04	10.9	58.49	1.24	35.5	23	154.35	29.3	5.12	16.99	NY40	13	64	1.83	53.2	14.531	0.0738696	13.5374
27.317	106.01	Cropland/Natural Vegetation Mosaics	1473	1321	445	1.88	0.13	0.58	1.62	11.97	114.35	1.18	17.75	30.8	161.7	37.63	6.42	21.83	DF103	18.8	50.4	2.38	55.6	12.9149	0.0708766	14.109
27.2497	106.052	Cropland/Natural Vegetation Mosaics	1269	1254	257.5	3.95	0.25	0.41	0.11	2.83	32.29	1.18	8.88	32.5	150.68	36.64	7.61	21.25	DF34	25	42.5	2.26	55.6	13.3169	0.0653846	15.2941
27.182	104.706	Cropland/Natural Vegetation Mosaics	1898	1917	110	2.33	0.36	0.21	16.02	22.41	32.47	1.12	124.25	27.8	150.68	31.76	5.26	18.42	HZ5	21.9	50.2	1.82	57.9	12.2244	0.066259	15.0923
27.0379	104.455	Cropland/Natural Vegetation Mosaics	2021	1965	422.5	1.53	0.14	0.74	7.4	29.77	51.44	1.12	35.5	35.5	176.4	31.86	5.38	18.48	HZ56	22.1	42.4	2.02	57.7	10.8675	0.0520563	19.21
27.2413	104.734	Cropland/Natural Vegetation Mosaics	1796	1790	300	4.48	0.16	0.46	4.16	23.06	23.81	1.06	71	32.8	158.03	37.86	7.84	21.96	HZ11	28.3	38.9	2.19	60	12.3817	0.0669512	14.9362
27.0391	104.475	Cropland/Natural Vegetation Mosaics	1997	1965	187.5	2.81	0.28	0.28	4.13	16.76	3.45	1.06	8.88	31.2	147	27.36	6.75	15.87	HZ53	25	43.8	1.89	60	11.4133	0.0508654	19.6597
27.1958	104.418	Cropland/Natural Vegetation Mosaics	2011	1959	182.5	4.57	0.09	0.38	0.74	4.93	22.78	1.06	8.88	28.3	124.95	41.28	8.2	23.94	HZ31	21.4	50.3	2.23	59.9	11.9954	0.0845936	11.8212
27.032	105.125	Cropland/Natural Vegetation Mosaics	1543	1512	372.5	0.88	0.1	0.47	3.23	11.19	68.44	1.06	35.5	48.7	150.68	29.94	4.51	17.37	NY37	10.8	40.6	1.99	60.1	14.2276	0.0356674	28.0368

## Sheet: Description
					Land_cover_MODIS_2016		Climate data
					We downloaded the dataset from Tara Climate and use the GPS of our sampling sites to extract information from it.
